# Supplementary material for: Positive rates of total and specific immunoglobulin E in 7,824 adult patients with suspected allergic diseases in Liaoning Province, China: a retrospective study
Source: PeerJ. 2025 Nov 21;13:e20394. doi: 10.7717/peerj.20394 (PMC12642912; doi:10.7717/peerj.20394)
Supplement: Supplemental Information 1 — Time of visit, gender, age, diagnosis, sIgE and tIgE results for all patients. [file peerj-13-20394-s001.xls]

## Sheet: SQL Results
	Type of patient	Hours of appointment	Sample verification time	性别	Gender	Age	Department of Outpatient Services	Diagnosis	Diagnosis	Allergen test results
1	Outpatient	2023-12-09 07:38:36	2023-12-09 09:11:54	女	Female	72	Dermatology Clinic	血管神经性水肿	Angiopathic edema	Item Code：total IgE Item Name：tIgE Result：236.80 Reference range：<3years 0-20;3-6years 0-35;6-20years 0-51;>20years 0-100
2	Outpatient	2019-05-29 09:00:04	2019-05-29 10:00:43	女	Female	44	Dermatology Clinic	过敏性皮炎	Allergic dermatitis	Item Code：total IgE Item Name：tIgE Result：150.05 Reference range：0--100
3	Outpatient	2023-12-27 07:15:26	2023-12-27 08:16:56	女	Female	34	Emergency	发热	fever	Item Code：total IgE Item Name：tIgE Result：264.52 Reference range：<3years 0-20;3-6years 0-35;6-20years 0-51;>20years 0-100
4	Outpatient	2018-05-15 08:09:33	2018-05-15 14:51:58	男	Male	50	Dermatology Clinic	慢性荨麻疹	Chronic urticaria	Item Code：total IgE Item Name：tIgE Result：100-200 Reference range：0--100
5	Outpatient	2021-05-15 09:33:18	2021-05-15 10:02:53	女	Female	70	Dermatology Clinic	慢性荨麻疹	Chronic urticaria	Item Code：total IgE Item Name：tIgE Result：113.77 Reference range：<3years 0-20;3-6years 0-35;6-20years 0-51;>20years 0-100
6	Outpatient	2022-11-25 14:00:00	2022-11-26 08:21:34	男	Male	35	Dermatology Clinic	特应性皮炎(中重度)	Atopic dermatitis (moderate and severe)	Item Code：total IgE Item Name：tIgE Result：68.24 Reference range：<3years 0-20;3-6years 0-35;6-20years 0-51;>20years 0-100
7	Outpatient	2023-06-25 09:00:00	2023-06-25 10:17:37	男	Male	35	Dermatology Clinic	特应性皮炎(中重度)	Atopic dermatitis (moderate and severe)	Item Code：total IgE Item Name：tIgE Result：>500 Reference range：<3years 0-20;3-6years 0-35;6-20years 0-51;>20years 0-100
8	Outpatient	2019-12-17 15:00:00	2019-12-17 15:37:50	男	Male	55	Gastroenterology Clinic	慢性胃炎	Chronic gastritis	Item Code：XM Item Name：Wheat Result：0.16 Reference range：negative,Item Code：jg Item Name：Nut Result：0.17 Reference range：negative,Item Code：hs Item Name：Peanut Result：0.06 Reference range：negative,Item Code：XIA Item Name：Shrimp Result：0.14 Reference range：negative,Item Code：NN Item Name：Milk Result：0.11 Reference range：negative,Item Code：XIE Item Name：Crab Result：0.09 Reference range：negative,Ite…
9	Outpatient	2023-05-18 08:00:00	2023-05-18 09:13:05	男	Male	65	Dermatology Clinic	荨麻疹	Urticaria	Item Code：total IgE Item Name：tIgE Result：69.94 Reference range：<3years 0-20;3-6years 0-35;6-20years 0-51;>20years 0-100
10	Outpatient	2018-05-02 09:54:17	2018-05-02 10:56:06	女	Female	57	Respiratory Medicine Clinic	咳嗽	cough	Item Code：total IgE Item Name：tIgE Result：0-20 Reference range：0--100
11	Outpatient	2022-08-21 13:52:25	2022-08-21 14:58:47	男	Male	39	Dermatology Clinic	过敏性皮炎	Allergic dermatitis	Item Code：total IgE Item Name：tIgE Result：4.25 Reference range：<3years 0-20;3-6years 0-35;6-20years 0-51;>20years 0-100
12	Outpatient	2023-03-14 13:38:06	2023-03-14 14:52:40	男	Male	54	Dermatology Clinic	瘙痒（症）	Itching (symptom)	Item Code：total IgE Item Name：tIgE Result：21.30 Reference range：<3years 0-20;3-6years 0-35;6-20years 0-51;>20years 0-100
13	Outpatient	2022-08-01 08:00:00	2022-08-01 08:53:59	女	Female	55	Respiratory & Critical Care Clinic	气管支气管炎	Tracheobronchiolitis	Item Code：total IgE Item Name：tIgE Result：102.12 Reference range：<3years 0-20;3-6years 0-35;6-20years 0-51;>20years 0-100
14	Outpatient	2021-12-01 08:42:50	2021-12-01 09:27:06	女	Female	35	Dermatology Clinic	过敏性皮炎	Allergic dermatitis	Item Code：total IgE Item Name：tIgE Result：193.80 Reference range：<3years 0-20;3-6years 0-35;6-20years 0-51;>20years 0-100
15	Outpatient	2020-06-16 09:00:00	2020-07-10 08:04:46	女	Female	48	Cardiovascular Medicine Clinic	高脂血症	Hyperlipidemia	Item Code：total IgE Item Name：tIgE Result：82.06 Reference range：0--100
16	Outpatient	2023-01-31 15:30:00	2023-04-04 10:14:17	女	Female	41	Respiratory & Critical Care Clinic	健康查体	Healthy body check	Item Code：total IgE Item Name：tIgE Result：97.92 Reference range：<3years 0-20;3-6years 0-35;6-20years 0-51;>20years 0-100
17	Outpatient	2019-06-21 08:01:02	2019-06-21 09:02:35	女	Female	43	Dermatology Clinic	慢性荨麻疹	Chronic urticaria	Item Code：total IgE Item Name：tIgE Result：47.31 Reference range：0--100
18	Outpatient	2021-02-25 10:07:25	2021-02-25 10:27:27	女	Female	52	Respiratory & Critical Care Clinic	气管支气管炎	Tracheobronchiolitis	Item Code：total IgE Item Name：tIgE Result：22.85 Reference range：<3years 0-20;3-6years 0-35;6-20years 0-51;>20years 0-100
19	Outpatient	2021-05-10 15:30:00	2021-05-11 09:07:47	女	Female	37	Thyroid and Breast Surgery Clinic	健康查体,健康查体,健康查体	Healthy body check, healthy body check, healthy body check	Item Code：XIA Item Name：Shrimp Result：0.08 0 Reference range：<0.35,Item Code：jg Item Name：Nut Result：0.25 0 Reference range：<0.35,Item Code：JD Item Name：Egg Result：0.37 1 Reference range：<0.35,Item Code：XIE Item Name：Crab Result：0.22 0 Reference range：<0.35,Item Code：XHS Item Name：Tomato Result：0.04 0 Reference range：<0.35,Item Code：DD Item Name：Soybean Result：0.36 1 Reference range：<0.35,Item Co…
20	Outpatient	2018-03-21 08:54:34	2018-03-21 10:24:57	女	Female	45	Dermatology Clinic	过敏性皮炎	Allergic dermatitis	Item Code：total IgE Item Name：tIgE Result：0-20 Reference range：0--100
21	Outpatient	2019-10-29 08:45:33	2019-10-29 09:25:09	女	Female	39	Respiratory Medicine Clinic	急性支气管炎	Acute bronchitis	Item Code：total IgE Item Name：tIgE Result：38.54 Reference range：0--100
22	Outpatient	2023-06-10 13:00:00	2023-06-10 13:42:57	男	Male	35	Dermatology Clinic	湿疹样皮炎	Eczema-like dermatitis	Item Code：total IgE Item Name：tIgE Result：219.09 Reference range：<3years 0-20;3-6years 0-35;6-20years 0-51;>20years 0-100
23	Outpatient	2021-09-29 08:00:00	2021-09-29 08:21:20	女	Female	58	Respiratory & Critical Care Clinic	咳嗽	cough	Item Code：total IgE Item Name：tIgE Result：197.52 Reference range：<3years 0-20;3-6years 0-35;6-20years 0-51;>20years 0-100
24	Outpatient	2023-09-25 08:00:00	2023-09-25 09:17:13	女	Female	60	Respiratory & Critical Care Clinic	健康查体	Healthy body check	Item Code：total IgE Item Name：tIgE Result：99.32 Reference range：<3years 0-20;3-6years 0-35;6-20years 0-51;>20years 0-100
25	Outpatient	2022-07-14 13:33:56	2022-07-14 14:00:15	男	Male	61	Respiratory & Critical Care Clinic	气管支气管炎	Tracheobronchiolitis	Item Code：total IgE Item Name：tIgE Result：142.76 Reference range：<3years 0-20;3-6years 0-35;6-20years 0-51;>20years 0-100
26	Outpatient	2023-11-24 08:00:00	2023-11-24 09:16:39	女	Female	27	Hematology Clinic	过敏性紫癜	Allergic purpura	Item Code：total IgE Item Name：tIgE Result：66.57 Reference range：<3years 0-20;3-6years 0-35;6-20years 0-51;>20years 0-100
27	Outpatient	2018-06-04 13:15:08	2018-06-04 14:40:01	男	Male	52	Dermatology Clinic	过敏性皮炎	Allergic dermatitis	Item Code：total IgE Item Name：tIgE Result：50-100 Reference range：0--100
28	Outpatient	2022-10-13 10:00:00	2022-10-13 11:16:52	男	Male	54	Respiratory & Critical Care Clinic	咳嗽	cough	Item Code：total IgE Item Name：tIgE Result：501.47 Reference range：<3years 0-20;3-6years 0-35;6-20years 0-51;>20years 0-100
29	Outpatient	2023-10-21 10:00:00	2023-10-22 07:53:27	男	Male	55	Respiratory & Critical Care Clinic	咳嗽	cough	Item Code：total IgE Item Name：tIgE Result：104.57 Reference range：<3years 0-20;3-6years 0-35;6-20years 0-51;>20years 0-100
30	Outpatient	2022-07-18 08:00:00	2022-07-18 08:30:33	男	Male	26	Respiratory & Critical Care Clinic	咳嗽	cough	Item Code：total IgE Item Name：tIgE Result：51.22 Reference range：<3years 0-20;3-6years 0-35;6-20years 0-51;>20years 0-100
31	Outpatient	2023-01-31 13:43:15	2023-01-31 14:27:36	男	Male	46	Otorhinolaryngology Clinic	过敏性鼻炎伴哮喘,过敏性鼻炎[变应性鼻炎]	Allergic rhinitis with asthma, allergic rhinitis [allergic rhinitis]	Item Code：total IgE Item Name：tIgE Result：231.40 Reference range：<3years 0-20;3-6years 0-35;6-20years 0-51;>20years 0-100
32	Outpatient	2022-06-15 07:53:14	2022-06-15 08:23:36	女	Female	70	Dermatology Clinic	过敏性皮炎	Allergic dermatitis	Item Code：total IgE Item Name：tIgE Result：12.07 Reference range：<3years 0-20;3-6years 0-35;6-20years 0-51;>20years 0-100
33	Outpatient	2020-11-05 07:24:12	2020-11-05 09:42:24	女	Female	23	Dermatology Clinic	过敏性皮炎	Allergic dermatitis	Item Code：total IgE Item Name：tIgE Result：179.91 Reference range：<3years 0-20;3-6years 0-35;6-20years 0-51;>20years 0-100
34	Outpatient	2019-04-30 10:27:11	2019-04-30 10:54:40	男	Male	35	Respiratory Medicine Clinic	上呼吸道感染	Upper respiratory tract infection	Item Code：total IgE Item Name：tIgE Result：58.07 Reference range：0--100
35	Outpatient	2022-08-24 08:30:00	2022-08-24 09:02:53	女	Female	40	Neurology Clinic	头晕	Dizziness	Item Code：total IgE Item Name：tIgE Result：29.84 Reference range：<3years 0-20;3-6years 0-35;6-20years 0-51;>20years 0-100
36	Outpatient	2019-05-28 15:02:58	2019-05-29 08:03:43	女	Female	63	Respiratory Medicine Clinic	上呼吸道感染	Upper respiratory tract infection	Item Code：total IgE Item Name：tIgE Result：17.94 Reference range：0--100
37	Outpatient	2022-05-17 09:30:00	2022-05-17 11:11:46	女	Female	74	Otorhinolaryngology Clinic	咳嗽	cough	Item Code：total IgE Item Name：tIgE Result：45.16 Reference range：<3years 0-20;3-6years 0-35;6-20years 0-51;>20years 0-100
38	Outpatient	2020-09-21 08:30:00	2020-09-21 09:26:55	女	Female	52	Respiratory Medicine Clinic	咳嗽	cough	Item Code：total IgE Item Name：tIgE Result：8.62 Reference range：<3years 0-20;3-6years 0-35;6-20years 0-51;>20years 0-100
39	Outpatient	2018-07-03 08:21:03	2018-07-03 10:15:01	男	Male	69	Respiratory Medicine Clinic	慢性支气管炎	Chronic bronchitis	Item Code：total IgE Item Name：tIgE Result：0-20 Reference range：0--100
40	Outpatient	2021-04-03 08:02:23	2021-04-03 08:22:24	女	Female	31	Endocrinology Clinic	健康查体	Healthy body check	Item Code：NN Item Name：Milk Result：0.34 0 Reference range：<0.35,Item Code：DD Item Name：Soybean Result：0.34 0 Reference range：<0.35,Item Code：XIA Item Name：Shrimp Result：0.12 0 Reference range：<0.35,Item Code：XHS Item Name：Tomato Result：0.11 0 Reference range：<0.35,Item Code：JD Item Name：Egg Result：0.40 1 Reference range：<0.35,Item Code：yu Item Name：Fish Result：0.17 0 Reference range：<0.35,Item Co…
41	Outpatient	2021-08-10 07:38:28	2021-08-10 10:22:21	女	Female	31	Endocrinology Clinic	健康查体	Healthy body check	Item Code：XIA Item Name：Shrimp Result：0.22 0 Reference range：<0.35,Item Code：yu Item Name：Fish Result：0.21 0 Reference range：<0.35,Item Code：XM Item Name：Wheat Result：0.44 1 Reference range：<0.35,Item Code：XIE Item Name：Crab Result：0.24 0 Reference range：<0.35,Item Code：DD Item Name：Soybean Result：0.43 1 Reference range：<0.35,Item Code：JD Item Name：Egg Result：0.53 1 Reference range：<0.35,Item Cod…
42	Outpatient	2018-06-05 10:54:06	2018-06-05 11:39:49	女	Female	53	Gynecology Clinic	健康查体	Healthy body check	Item Code：GSP Item Name：Dog epithelium Result：0.25 Reference range：negative,Item Code：AHHF Item Name：Artemisia pollen Result：0.36 Reference range：negative,Item Code：TCHF Item Name：Ragweed pollen Result：0.15 Reference range：negative,Item Code：LZHF Item Name：Plantain pollen Result：0.01 Reference range：negative,Item Code：MM Item Name：Cat hair Result：>50 Reference range：negative,Item Code：MJ_MY Item …
43	Outpatient	2018-10-15 14:00:45	2018-10-16 09:01:58	女	Female	53	Cardiovascular Medicine Clinic	腹泻,功能性腹泻	diarrhea, functional diarrhea	Item Code：JD Item Name：Egg Result：0.13 Reference range：negative,Item Code：jg Item Name：Nut Result：0.01 Reference range：negative,Item Code：NN Item Name：Milk Result：0.02 Reference range：negative,Item Code：yu Item Name：Fish Result：0.02 Reference range：negative,Item Code：hs Item Name：Peanut Result：0.03 Reference range：negative,Item Code：XM Item Name：Wheat Result：0.05 Reference range：negative,Item Cod…
44	Outpatient	2023-12-25 10:30:00	2023-12-26 07:49:17	男	Male	49	Dermatology Clinic	湿疹	eczema	Item Code：total IgE Item Name：tIgE Result：9.91 Reference range：<3years 0-20;3-6years 0-35;6-20years 0-51;>20years 0-100
45	Outpatient	2019-11-05 16:06:32	2019-11-06 08:18:18	女	Female	54	Otorhinolaryngology Clinic	咳嗽	cough	Item Code：total IgE Item Name：tIgE Result：31.29 Reference range：0--100
46	Outpatient	2019-08-21 08:18:46	2019-08-21 09:06:50	女	Female	76	Dermatology Clinic	过敏性皮炎	Allergic dermatitis	Item Code：total IgE Item Name：tIgE Result：>500 Reference range：0--100
47	Outpatient	2021-08-21 15:37:34	2021-08-21 16:23:36	女	Female	37	Dermatology Clinic	荨麻疹	Urticaria	Item Code：total IgE Item Name：tIgE Result：65.88 Reference range：<3years 0-20;3-6years 0-35;6-20years 0-51;>20years 0-100
48	Outpatient	2021-08-30 08:00:00	2021-08-30 09:49:04	女	Female	31	Respiratory & Critical Care Clinic	急性支气管炎	Acute bronchitis	Item Code：total IgE Item Name：tIgE Result：128.27 Reference range：<3years 0-20;3-6years 0-35;6-20years 0-51;>20years 0-100
49	Outpatient	2018-08-22 13:51:56	2018-08-23 08:02:31	女	Female	54	Respiratory Medicine Clinic	上呼吸道感染	Upper respiratory tract infection	Item Code：AHHF Item Name：Artemisia pollen Result：0.01 Reference range：negative,Item Code：cm Item Name：Dust mite Result：0.04 Reference range：negative,Item Code：WTHF Item Name：Walnut pollen Result：0.01 Reference range：negative,Item Code：MJ_MY Item Name：Mold Result：0.01 Reference range：negative,Item Code：GSP Item Name：Dog epithelium Result：0.35 Reference range：negative,Item Code：YSHF Item Name：Elm p…
50	Outpatient	2018-08-22 13:51:56	2018-08-23 08:02:37	女	Female	54	Respiratory Medicine Clinic	上呼吸道感染	Upper respiratory tract infection	Item Code：total IgE Item Name：tIgE Result：20-50 Reference range：0--100
51	Outpatient	2023-05-10 10:30:00	2023-05-10 11:34:45	男	Male	69	Dermatology Clinic	湿疹样皮炎	Eczema-like dermatitis	Item Code：total IgE Item Name：tIgE Result：22.07 Reference range：<3years 0-20;3-6years 0-35;6-20years 0-51;>20years 0-100
52	Outpatient	2022-08-19 08:30:00	2022-08-19 09:42:23	女	Female	38	Dermatology Clinic	健康查体	Healthy body check	Item Code：total IgE Item Name：tIgE Result：32.02 Reference range：<3years 0-20;3-6years 0-35;6-20years 0-51;>20years 0-100
53	Outpatient	2019-07-20 08:56:51	2019-07-20 09:58:21	男	Male	32	Dermatology Clinic	过敏性皮炎	Allergic dermatitis	Item Code：total IgE Item Name：tIgE Result：98.71 Reference range：0--100
54	Outpatient	2023-11-06 09:34:41	2023-11-06 11:10:31	女	Female	48	Respiratory & Critical Care Clinic	急性支气管炎	Acute bronchitis	Item Code：total IgE Item Name：tIgE Result：44.34 Reference range：<3years 0-20;3-6years 0-35;6-20years 0-51;>20years 0-100
55	Outpatient	2023-05-25 09:00:00	2023-05-25 09:57:28	女	Female	35	Respiratory & Critical Care Clinic	气短	Shortness of breath	Item Code：total IgE Item Name：tIgE Result：3.86 Reference range：<3years 0-20;3-6years 0-35;6-20years 0-51;>20years 0-100
56	Outpatient	2021-11-03 13:25:24	2021-11-03 13:49:06	男	Male	60	Dermatology Clinic	慢性荨麻疹,过敏性皮炎	Chronic urticaria, allergic dermatitis	Item Code：total IgE Item Name：tIgE Result：48.72 Reference range：<3years 0-20;3-6years 0-35;6-20years 0-51;>20years 0-100
57	Outpatient	2022-04-01 10:30:00	2022-04-01 10:37:31	女	Female	44	Rheumatology and Immunology Clinic	健康查体	Healthy body check	Item Code：total IgE Item Name：tIgE Result：205.15 Reference range：<3years 0-20;3-6years 0-35;6-20years 0-51;>20years 0-100
58	Outpatient	2019-11-25 10:30:00	2019-11-25 11:09:25	女	Female	21	Dermatology Clinic	急性荨麻疹	Acute urticaria	Item Code：total IgE Item Name：tIgE Result：9.65 Reference range：0--100
59	Outpatient	2019-07-20 09:58:45	2019-07-20 10:45:03	女	Female	33	Dermatology Clinic	荨麻疹	Urticaria	Item Code：total IgE Item Name：tIgE Result：25.55 Reference range：0--100
60	Outpatient	2020-11-27 09:35:41	2020-11-27 09:57:41	女	Female	29	Respiratory & Critical Care Clinic	亚急性咳嗽	Subacute cough	Item Code：total IgE Item Name：tIgE Result：2.87 Reference range：<3years 0-20;3-6years 0-35;6-20years 0-51;>20years 0-100
61	Outpatient	2019-02-28 09:09:23	2019-02-28 10:05:45	女	Female	49	Respiratory Medicine Clinic	咳嗽	cough	Item Code：total IgE Item Name：tIgE Result：72.76 Reference range：0--100
62	Outpatient	2018-05-04 08:36:40	2018-05-04 09:54:15	女	Female	76	Respiratory Medicine Clinic	慢性支气管炎	Chronic bronchitis	Item Code：total IgE Item Name：tIgE Result：50-100 Reference range：0--100
63	Outpatient	2021-03-30 08:10:57	2021-03-30 09:19:55	女	Female	58	Dermatology Clinic	过敏性鼻炎[变应性鼻炎],湿疹样皮炎	Allergic rhinitis [allergic rhinitis], eczema-like dermatitis	Item Code：total IgE Item Name：tIgE Result：165.35 Reference range：<3years 0-20;3-6years 0-35;6-20years 0-51;>20years 0-100
64	Outpatient	2018-09-20 09:00:22	2018-09-20 09:57:01	男	Male	38	Dermatology Clinic	健康查体	Healthy body check	Item Code：total IgE Item Name：tIgE Result：100-200 Reference range：0--100
65	Outpatient	2018-08-27 15:17:24	2018-08-28 15:05:57	女	Female	44	Dermatology Clinic	过敏性皮炎	Allergic dermatitis	Item Code：total IgE Item Name：tIgE Result：>200 Reference range：0--100
66	Outpatient	2019-11-15 07:54:14	2019-11-15 08:34:57	男	Male	40	Dermatology Clinic	荨麻疹	Urticaria	Item Code：total IgE Item Name：tIgE Result：90.66 Reference range：0--100
67	Outpatient	2023-09-04 09:00:00	2023-09-04 11:08:04	男	Male	89	Dermatology Clinic	特应性皮炎(中重度)	Atopic dermatitis (moderate and severe)	Item Code：total IgE Item Name：tIgE Result：60.20 Reference range：<3years 0-20;3-6years 0-35;6-20years 0-51;>20years 0-100
68	Outpatient	2022-05-09 08:00:00	2022-05-11 08:17:53	女	Female	33	General practice outpatient clinic	职业性健康检查	Occupational health checkup	Item Code：total IgE Item Name：tIgE Result：98.54 Reference range：<3years 0-20;3-6years 0-35;6-20years 0-51;>20years 0-100
69	Outpatient	2022-07-14 07:44:54	2022-07-14 09:39:58	女	Female	82	Dermatology Clinic	急性荨麻疹,急性荨麻疹	Acute urticaria, acute urticaria	Item Code：total IgE Item Name：tIgE Result：48.99 Reference range：<3years 0-20;3-6years 0-35;6-20years 0-51;>20years 0-100
70	Outpatient	2019-11-25 07:38:15	2019-11-25 08:44:13	女	Female	71	Respiratory Medicine Clinic	咳嗽	cough	Item Code：total IgE Item Name：tIgE Result：62.58 Reference range：0--100
71	Outpatient	2022-08-15 13:30:00	2022-08-15 14:02:20	女	Female	73	Respiratory & Critical Care Clinic	支气管哮喘,支气管哮喘	Bronchial asthma, bronchial asthma	Item Code：total IgE Item Name：tIgE Result：447.89 Reference range：<3years 0-20;3-6years 0-35;6-20years 0-51;>20years 0-100
72	Outpatient	2022-12-27 08:32:20	2022-12-27 09:11:06	女	Female	74	Respiratory & Critical Care Clinic	健康查体	Healthy body check	Item Code：total IgE Item Name：tIgE Result：101.24 Reference range：<3years 0-20;3-6years 0-35;6-20years 0-51;>20years 0-100
73	Outpatient	2023-10-08 09:46:02	2023-10-08 11:15:42	女	Female	75	Respiratory & Critical Care Clinic	支气管哮喘	Bronchial asthma	Item Code：total IgE Item Name：tIgE Result：144.93 Reference range：<3years 0-20;3-6years 0-35;6-20years 0-51;>20years 0-100
74	Outpatient	2018-01-31 09:43:01	2018-02-01 09:00:40	女	Female	30	Respiratory Medicine Clinic	支气管哮喘	Bronchial asthma	Item Code：total IgE Item Name：tIgE Result：50-100 Reference range：0--100
75	Outpatient	2022-11-16 07:27:29	2022-11-16 09:29:50	男	Male	43	Respiratory & Critical Care Clinic	气短	Shortness of breath	Item Code：total IgE Item Name：tIgE Result：105.10 Reference range：<3years 0-20;3-6years 0-35;6-20years 0-51;>20years 0-100
76	Outpatient	2018-11-14 09:17:44	2018-11-14 10:47:48	男	Male	76	Respiratory Medicine Clinic	咳嗽	cough	Item Code：total IgE Item Name：tIgE Result：>200 Reference range：0--100
77	Outpatient	2021-04-05 09:30:00	2021-04-05 10:54:41	女	Female	46	Dermatology Clinic	荨麻疹	Urticaria	Item Code：total IgE Item Name：tIgE Result：104.15 Reference range：<3years 0-20;3-6years 0-35;6-20years 0-51;>20years 0-100
78	Outpatient	2022-10-20 13:00:00	2022-10-20 14:04:12	男	Male	47	Respiratory & Critical Care Clinic	支气管哮喘	Bronchial asthma	Item Code：total IgE Item Name：tIgE Result：99.60 Reference range：<3years 0-20;3-6years 0-35;6-20years 0-51;>20years 0-100
79	Outpatient	2023-01-03 09:30:00	2023-01-03 11:14:23	女	Female	34	Dermatology Clinic	过敏性皮炎	Allergic dermatitis	Item Code：total IgE Item Name：tIgE Result：117.59 Reference range：<3years 0-20;3-6years 0-35;6-20years 0-51;>20years 0-100
80	Outpatient	2019-07-29 09:38:47	2019-07-29 10:15:15	男	Male	87	Respiratory Medicine Clinic	慢性支气管炎	Chronic bronchitis	Item Code：total IgE Item Name：tIgE Result：34.59 Reference range：0--100
81	Outpatient	2023-06-10 15:23:15	2023-09-26 09:25:43	女	Female	37	Emergency	睡眠障碍	Sleep disorders	Item Code：total IgE Item Name：tIgE Result：187.62 Reference range：<3years 0-20;3-6years 0-35;6-20years 0-51;>20years 0-100
82	Outpatient	2022-10-19 20:02:36	2022-10-20 08:53:10	女	Female	41	Emergency	过敏性鼻炎[变应性鼻炎]	Allergic rhinitis [allergic rhinitis]	Item Code：total IgE Item Name：tIgE Result：81.41 Reference range：<3years 0-20;3-6years 0-35;6-20years 0-51;>20years 0-100
83	Outpatient	2021-08-25 10:30:00	2021-08-25 11:58:40	女	Female	49	Dermatology Clinic	荨麻疹	Urticaria	Item Code：total IgE Item Name：tIgE Result：185.87 Reference range：<3years 0-20;3-6years 0-35;6-20years 0-51;>20years 0-100
84	Outpatient	2021-02-22 09:00:00	2021-02-22 13:58:12	男	Male	26	Dermatology Clinic	荨麻疹	Urticaria	Item Code：total IgE Item Name：tIgE Result：35.99 Reference range：<3years 0-20;3-6years 0-35;6-20years 0-51;>20years 0-100
85	Outpatient	2023-03-01 10:00:00	2023-03-01 11:57:03	女	Female	56	Dermatology Clinic	湿疹	eczema	Item Code：total IgE Item Name：tIgE Result：75.85 Reference range：<3years 0-20;3-6years 0-35;6-20years 0-51;>20years 0-100
86	Outpatient	2023-04-25 09:32:46	2023-04-25 11:25:46	女	Female	62	Otorhinolaryngology Clinic	过敏性鼻炎伴哮喘,过敏性鼻炎[变应性鼻炎]	Allergic rhinitis with asthma, allergic rhinitis [allergic rhinitis]	Item Code：total IgE Item Name：tIgE Result：9.70 Reference range：<3years 0-20;3-6years 0-35;6-20years 0-51;>20years 0-100
87	Outpatient	2022-08-26 10:00:00	2022-08-26 11:56:27	女	Female	35	Dermatology Clinic	荨麻疹	Urticaria	Item Code：total IgE Item Name：tIgE Result：54.75 Reference range：<3years 0-20;3-6years 0-35;6-20years 0-51;>20years 0-100
88	Outpatient	2022-05-06 07:32:22	2022-05-06 08:33:02	女	Female	40	Dermatology Clinic	过敏性皮炎	Allergic dermatitis	Item Code：total IgE Item Name：tIgE Result：98.62 Reference range：<3years 0-20;3-6years 0-35;6-20years 0-51;>20years 0-100
89	Outpatient	2022-06-22 09:27:47	2022-06-22 10:02:47	女	Female	64	Dermatology Clinic	湿疹样皮炎	Eczema-like dermatitis	Item Code：total IgE Item Name：tIgE Result：21.10 Reference range：<3years 0-20;3-6years 0-35;6-20years 0-51;>20years 0-100
90	Outpatient	2021-04-13 09:30:00	2021-04-13 10:14:09	女	Female	68	Dermatology Clinic	过敏性皮炎	Allergic dermatitis	Item Code：total IgE Item Name：tIgE Result：62.93 Reference range：<3years 0-20;3-6years 0-35;6-20years 0-51;>20years 0-100
91	Outpatient	2020-08-04 10:00:00	2020-08-05 08:55:17	男	Male	39	Respiratory Medicine Clinic	过敏性咽喉炎	Allergic pharyngitis	Item Code：total IgE Item Name：tIgE Result：41.46 Reference range：0--100
92	Outpatient	2022-01-05 15:13:08	2022-07-10 07:55:32	男	Male	40	Respiratory & Critical Care Clinic	急性支气管炎	Acute bronchitis	Item Code：NN Item Name：Milk Result：0.26 0 Reference range：<0.35,Item Code：yu Item Name：Fish Result：0.15 0 Reference range：<0.35,Item Code：XHS Item Name：Tomato Result：0.06 0 Reference range：<0.35,Item Code：hs Item Name：Peanut Result：0.20 0 Reference range：<0.35,Item Code：XIA Item Name：Shrimp Result：0.15 0 Reference range：<0.35,Item Code：XM Item Name：Wheat Result：0.19 0 Reference range：<0.35,Item C…
93	Outpatient	2022-01-05 15:13:08	2022-07-10 07:55:34	男	Male	40	Respiratory & Critical Care Clinic	急性支气管炎	Acute bronchitis	Item Code：total IgE Item Name：tIgE Result：40.84 Reference range：<3years 0-20;3-6years 0-35;6-20years 0-51;>20years 0-100
94	Outpatient	2023-06-17 15:34:36	2023-06-17 16:14:58	女	Female	68	Dermatology Clinic	过敏性皮炎	Allergic dermatitis	Item Code：total IgE Item Name：tIgE Result：21.54 Reference range：<3years 0-20;3-6years 0-35;6-20years 0-51;>20years 0-100
95	Outpatient	2022-10-22 10:00:00	2022-10-22 11:18:50	男	Male	43	Dermatology Clinic	过敏性皮炎	Allergic dermatitis	Item Code：total IgE Item Name：tIgE Result：41.27 Reference range：<3years 0-20;3-6years 0-35;6-20years 0-51;>20years 0-100
96	Outpatient	2021-09-01 08:30:00	2021-09-01 10:11:52	女	Female	33	Dermatology Clinic	过敏性皮炎	Allergic dermatitis	Item Code：total IgE Item Name：tIgE Result：58.41 Reference range：<3years 0-20;3-6years 0-35;6-20years 0-51;>20years 0-100
97	Outpatient	2021-10-22 07:36:47	2021-10-22 09:01:07	女	Female	48	Dermatology Clinic	过敏性皮炎	Allergic dermatitis	Item Code：total IgE Item Name：tIgE Result：11.02 Reference range：<3years 0-20;3-6years 0-35;6-20years 0-51;>20years 0-100
98	Outpatient	2021-12-11	2021-12-11 09:26:10	女	Female	29	Dermatology Clinic	过敏性皮炎	Allergic dermatitis	Item Code：total IgE Item Name：tIgE Result：87.26 Reference range：<3years 0-20;3-6years 0-35;6-20years 0-51;>20years 0-100
99	Outpatient	2022-06-08	2022-06-08 11:08:39	男	Male	72	Dermatology Clinic	湿疹样皮炎	Eczema-like dermatitis	Item Code：total IgE Item Name：tIgE Result：40.39 Reference range：<3years 0-20;3-6years 0-35;6-20years 0-51;>20years 0-100
100	Outpatient	2022-08-08 10:30:00	2022-08-29 15:41:49	女	Female	41	Plastic and Cosmetic Surgery Clinic	面部皱纹整容,面部皱纹整容	Facial wrinkles plastic surgery, facial wrinkles plastic surgery	Item Code：total IgE Item Name：tIgE Result：175.50 Reference range：<3years 0-20;3-6years 0-35;6-20years 0-51;>20years 0-100
101	Outpatient	2022-05-10	2022-05-10 13:34:28	女	Female	70	Respiratory & Critical Care Clinic	咳嗽	cough	Item Code：total IgE Item Name：tIgE Result：103.04 Reference range：<3years 0-20;3-6years 0-35;6-20years 0-51;>20years 0-100
102	Outpatient	2018-02-06 10:42:52	2018-02-06 11:04:05	女	Female	30	Dermatology Clinic	过敏性皮炎	Allergic dermatitis	Item Code：total IgE Item Name：tIgE Result：20-50 Reference range：0--100
103	Outpatient	2020-04-20 10:00:00	2020-04-20 10:33:45	女	Female	30	Respiratory Medicine Clinic	支气管炎	bronchitis	Item Code：total IgE Item Name：tIgE Result：455.93 Reference range：0--100
104	Outpatient	2023-03-27 10:30:00	2023-03-28 07:29:55	女	Female	68	Dermatology Clinic	特应性皮炎(中重度)	Atopic dermatitis (moderate and severe)	Item Code：total IgE Item Name：tIgE Result：51.52 Reference range：<3years 0-20;3-6years 0-35;6-20years 0-51;>20years 0-100
105	Outpatient	2019-05-28 08:41:23	2019-05-29 08:43:15	男	Male	48	Respiratory Medicine Clinic	咳嗽	cough	Item Code：total IgE Item Name：tIgE Result：91.61 Reference range：0--100
106	Outpatient	2023-07-14 09:00:00	2023-07-14 11:11:45	女	Female	30	Respiratory & Critical Care Clinic	咳嗽	cough	Item Code：total IgE Item Name：tIgE Result：31.03 Reference range：<3years 0-20;3-6years 0-35;6-20years 0-51;>20years 0-100
107	Outpatient	2022-11-08 08:46:51	2022-11-09 08:35:12	女	Female	35	Respiratory & Critical Care Clinic	咳嗽	cough	Item Code：total IgE Item Name：tIgE Result：22.16 Reference range：<3years 0-20;3-6years 0-35;6-20years 0-51;>20years 0-100
108	Outpatient	2023-04-26 15:30:00	2023-04-26 16:09:40	女	Female	67	Dermatology Clinic	过敏性皮炎	Allergic dermatitis	Item Code：total IgE Item Name：tIgE Result：103.49 Reference range：<3years 0-20;3-6years 0-35;6-20years 0-51;>20years 0-100
109	Outpatient	2023-05-23 09:00:00	2023-05-23 10:14:56	女	Female	38	Respiratory & Critical Care Clinic	咳嗽	cough	Item Code：total IgE Item Name：tIgE Result：51.49 Reference range：<3years 0-20;3-6years 0-35;6-20years 0-51;>20years 0-100
110	Outpatient	2022-09-28 08:30:00	2022-09-28 10:32:01	女	Female	40	Respiratory & Critical Care Clinic	咳嗽	cough	Item Code：total IgE Item Name：tIgE Result：53.85 Reference range：<3years 0-20;3-6years 0-35;6-20years 0-51;>20years 0-100
111	Outpatient	2022-07-06 08:00:00	2022-07-06 09:52:57	女	Female	46	Hematology Clinic	健康查体	Healthy body check	Item Code：total IgE Item Name：tIgE Result：43.35 Reference range：<3years 0-20;3-6years 0-35;6-20years 0-51;>20years 0-100
112	Outpatient	2019-07-24 07:47:24	2019-07-24 08:24:17	女	Female	56	General practice outpatient clinic	上呼吸道感染,过敏性鼻炎[变应性鼻炎],血脂异常,甲状腺功能异常	Upper respiratory tract infection, allergic rhinitis [allergic rhinitis], dyslipidemia, thyroid function abnormality	Item Code：TCHF Item Name：Ragweed pollen Result：0.13 Reference range：negative,Item Code：LZHF Item Name：Plantain pollen Result：0.16 Reference range：negative,Item Code：cm Item Name：Dust mite Result：0.40 Reference range：negative,Item Code：WTHF Item Name：Walnut pollen Result：0.25 Reference range：negative,Item Code：MJ_MY Item Name：Mold Result：0.32 Reference range：negative,Item Code：AHHF Item Name：Artem…
113	Outpatient	2021-08-17 15:57:53	2021-08-18 07:52:07	女	Female	34	Thyroid and Breast Surgery Clinic	过敏性皮炎	Allergic dermatitis	Item Code：total IgE Item Name：tIgE Result：24.05 Reference range：<3years 0-20;3-6years 0-35;6-20years 0-51;>20years 0-100
114	Outpatient	2018-08-28 08:52:10	2018-08-28 10:28:02	女	Female	51	Otorhinolaryngology Clinic	咳嗽	cough	Item Code：total IgE Item Name：tIgE Result：50-100 Reference range：0--100
115	Outpatient	2019-04-02 09:42:46	2019-04-02 10:13:27	女	Female	58	Respiratory Medicine Clinic	咳嗽	cough	Item Code：total IgE Item Name：tIgE Result：20.92 Reference range：0--100
116	Outpatient	2020-04-22 08:00:00	2020-04-22 08:21:37	女	Female	33	Dermatology Clinic	过敏性皮炎	Allergic dermatitis	Item Code：total IgE Item Name：tIgE Result：12.92 Reference range：0--100
117	Outpatient	2022-08-12 14:56:18	2022-08-12 15:17:59	男	Male	39	Emergency	眼科检查	Ophthalmology examination	Item Code：total IgE Item Name：tIgE Result：147.11 Reference range：<3years 0-20;3-6years 0-35;6-20years 0-51;>20years 0-100
118	Outpatient	2018-12-14 14:46:12	2018-12-17 08:40:39	女	Female	30	Hematology Clinic	缺铁性贫血	Iron deficiency anemia	Item Code：XIE Item Name：Crab Result：0.03 Reference range：negative,Item Code：NN Item Name：Milk Result：0.02 Reference range：negative,Item Code：JD Item Name：Egg Result：0.02 Reference range：negative,Item Code：yu Item Name：Fish Result：0.02 Reference range：negative,Item Code：XHS Item Name：Tomato Result：0.01 Reference range：negative,Item Code：XM Item Name：Wheat Result：0.09 Reference range：negative,Item …
119	Outpatient	2020-05-26 09:56:59	2020-05-26 10:57:26	男	Male	47	Respiratory Medicine Clinic	咳嗽	cough	Item Code：total IgE Item Name：tIgE Result：23.86 Reference range：0--100
120	Outpatient	2022-02-05 10:25:30	2022-02-05 10:55:23	女	Female	62	Dermatology Clinic	丘疹性荨麻疹	Papule urticaria	Item Code：total IgE Item Name：tIgE Result：37.08 Reference range：<3years 0-20;3-6years 0-35;6-20years 0-51;>20years 0-100
121	Outpatient	2023-07-07 13:00:00	2023-07-07 13:55:19	女	Female	31	Otorhinolaryngology Clinic	过敏性鼻炎[变应性鼻炎]	Allergic rhinitis [allergic rhinitis]	Item Code：total IgE Item Name：tIgE Result：292.52 Reference range：<3years 0-20;3-6years 0-35;6-20years 0-51;>20years 0-100
122	Outpatient	2021-12-16 09:30:00	2021-12-16 10:05:54	男	Male	34	Hematology Clinic	体格检查	Physical examination	Item Code：NN Item Name：Milk Result：0.14 0 Reference range：<0.35,Item Code：jg Item Name：Nut Result：0.23 0 Reference range：<0.35,Item Code：yu Item Name：Fish Result：0.13 0 Reference range：<0.35,Item Code：hs Item Name：Peanut Result：0.40 1 Reference range：<0.35,Item Code：XIA Item Name：Shrimp Result：0.10 0 Reference range：<0.35,Item Code：XHS Item Name：Tomato Result：0.09 0 Reference range：<0.35,Item Cod…
123	Outpatient	2023-11-01 15:00:00	2023-11-02 07:54:46	女	Female	69	Dermatology Clinic	大疱性类天疱疮	Bullous pemphioboid	Item Code：total IgE Item Name：tIgE Result：400.94 Reference range：<3years 0-20;3-6years 0-35;6-20years 0-51;>20years 0-100
124	Outpatient	2023-12-17 08:29:55	2023-12-17 10:13:15	女	Female	50	Dermatology Clinic	荨麻疹	Urticaria	Item Code：total IgE Item Name：tIgE Result：286.67 Reference range：<3years 0-20;3-6years 0-35;6-20years 0-51;>20years 0-100
125	Outpatient	2020-09-22 09:30:00	2020-09-22 11:00:11	女	Female	32	Dermatology Clinic	过敏性皮炎	Allergic dermatitis	Item Code：total IgE Item Name：tIgE Result：107.35 Reference range：<3years 0-20;3-6years 0-35;6-20years 0-51;>20years 0-100
126	Outpatient	2019-03-27 10:08:39	2019-03-27 11:27:47	男	Male	25	Dermatology Clinic	荨麻疹	Urticaria	Item Code：total IgE Item Name：tIgE Result：92.66 Reference range：0--100
127	Outpatient	2023-01-09 08:12:34	2023-01-09 10:17:27	女	Female	73	Respiratory & Critical Care Clinic	呼吸困难	Difficulty in breathing	Item Code：total IgE Item Name：tIgE Result：101.82 Reference range：<3years 0-20;3-6years 0-35;6-20years 0-51;>20years 0-100
128	Outpatient	2022-06-12	2022-06-12 08:50:01	女	Female	47	Dermatology Clinic	紫癜	Purple	Item Code：total IgE Item Name：tIgE Result：184.91 Reference range：<3years 0-20;3-6years 0-35;6-20years 0-51;>20years 0-100
129	Outpatient	2021-03-09 08:00:00	2021-03-09 08:54:09	女	Female	48	Rheumatology and Immunology Clinic	关节痛	Joint pain	Item Code：total IgE Item Name：tIgE Result：>500 Reference range：<3years 0-20;3-6years 0-35;6-20years 0-51;>20years 0-100
130	Outpatient	2022-10-29 08:30:00	2022-10-29 09:10:04	女	Female	35	Respiratory & Critical Care Clinic	咳嗽	cough	Item Code：total IgE Item Name：tIgE Result：274.61 Reference range：<3years 0-20;3-6years 0-35;6-20years 0-51;>20years 0-100
131	Outpatient	2022-01-07 09:02:46	2022-01-08 14:20:42	男	Male	68	Dermatology Clinic	荨麻疹	Urticaria	Item Code：total IgE Item Name：tIgE Result：75.50 Reference range：<3years 0-20;3-6years 0-35;6-20years 0-51;>20years 0-100
132	Outpatient	2023-10-23 08:57:51	2023-10-23 10:17:06	男	Male	70	Dermatology Clinic	慢性荨麻疹	Chronic urticaria	Item Code：total IgE Item Name：tIgE Result：78.57 Reference range：<3years 0-20;3-6years 0-35;6-20years 0-51;>20years 0-100
133	Outpatient	2019-07-24 08:39:32	2019-07-24 09:20:35	女	Female	30	Obstetric Outpatient Clinic	健康查体	Healthy body check	Item Code：total IgE Item Name：tIgE Result：44.15 Reference range：0--100
134	Outpatient	2018-06-06 08:34:50	2018-06-06 09:53:11	男	Male	46	Respiratory Medicine Clinic	支气管哮喘	Bronchial asthma	Item Code：total IgE Item Name：tIgE Result：100-200 Reference range：0--100
135	Outpatient	2023-08-24 08:30:00	2023-08-24 10:15:46	女	Female	33	Rheumatology and Immunology Clinic	健康查体	Healthy body check	Item Code：total IgE Item Name：tIgE Result：12.15 Reference range：<3years 0-20;3-6years 0-35;6-20years 0-51;>20years 0-100
136	Outpatient	2023-12-10 14:07:11	2023-12-10 14:43:16	女	Female	42	Dermatology Clinic	过敏性皮炎	Allergic dermatitis	Item Code：total IgE Item Name：tIgE Result：156.70 Reference range：<3years 0-20;3-6years 0-35;6-20years 0-51;>20years 0-100
137	Outpatient	2023-12-21 14:30:00	2023-12-22 07:50:13	女	Female	43	Dermatology Clinic	荨麻疹	Urticaria	Item Code：total IgE Item Name：tIgE Result：27.09 Reference range：<3years 0-20;3-6years 0-35;6-20years 0-51;>20years 0-100
138	Outpatient	2023-10-10 13:00:00	2023-10-11 07:47:06	女	Female	52	Respiratory & Critical Care Clinic	咳嗽,咳嗽变异型哮喘	cough, cough variant asthma	Item Code：total IgE Item Name：tIgE Result：25.84 Reference range：<3years 0-20;3-6years 0-35;6-20years 0-51;>20years 0-100
139	Outpatient	2021-09-04 08:00:00	2021-09-04 09:01:07	女	Female	23	Dermatology Clinic	过敏性皮炎	Allergic dermatitis	Item Code：total IgE Item Name：tIgE Result：98.34 Reference range：<3years 0-20;3-6years 0-35;6-20years 0-51;>20years 0-100
140	Outpatient	2018-11-06 10:47:15	2018-11-06 11:48:05	女	Female	55	Respiratory Medicine Clinic	支气管哮喘	Bronchial asthma	Item Code：total IgE Item Name：tIgE Result：50-100 Reference range：0--100
141	Outpatient	2022-11-30 13:00:00	2022-11-30 14:40:16	女	Female	42	Respiratory & Critical Care Clinic	气短	Shortness of breath	Item Code：total IgE Item Name：tIgE Result：25.45 Reference range：<3years 0-20;3-6years 0-35;6-20years 0-51;>20years 0-100
142	Outpatient	2021-06-23 15:47:40	2021-06-23 16:18:49	女	Female	36	Obstetric Outpatient Clinic	妊娠状态	Pregnancy status	Item Code：total IgE Item Name：tIgE Result：518.54 Reference range：<3years 0-20;3-6years 0-35;6-20years 0-51;>20years 0-100
143	Outpatient	2021-03-15 08:00:00	2021-03-15 16:20:02	女	Female	52	Respiratory & Critical Care Clinic	过敏性皮炎	Allergic dermatitis	Item Code：total IgE Item Name：tIgE Result：144.20 Reference range：<3years 0-20;3-6years 0-35;6-20years 0-51;>20years 0-100
144	Outpatient	2020-05-30 15:30:00	2020-05-30 16:20:44	女	Female	45	Dermatology Clinic	过敏性皮炎	Allergic dermatitis	Item Code：total IgE Item Name：tIgE Result：522.5 Reference range：0--100
145	Outpatient	2019-05-16 13:34:42	2019-05-16 14:14:11	女	Female	45	Dermatology Clinic	过敏性鼻炎[变应性鼻炎]	Allergic rhinitis [allergic rhinitis]	Item Code：total IgE Item Name：tIgE Result：133.46 Reference range：0--100
146	Outpatient	2023-09-30 08:43:12	2023-09-30 10:18:28	男	Male	42	Dermatology Clinic	湿疹样皮炎	Eczema-like dermatitis	Item Code：total IgE Item Name：tIgE Result：170.94 Reference range：<3years 0-20;3-6years 0-35;6-20years 0-51;>20years 0-100
147	Outpatient	2023-05-10 08:00:00	2023-05-10 09:15:20	女	Female	34	Endocrinology Clinic	甲状腺结节	Thyroid nodules	Item Code：total IgE Item Name：tIgE Result：>500 Reference range：<3years 0-20;3-6years 0-35;6-20years 0-51;>20years 0-100
148	Outpatient	2023-09-12 08:30:00	2023-09-12 12:14:45	女	Female	34	Endocrinology Clinic	心悸	Heart palpitations	Item Code：total IgE Item Name：tIgE Result：111.71 Reference range：<3years 0-20;3-6years 0-35;6-20years 0-51;>20years 0-100
149	Outpatient	2022-07-22 08:00:00	2022-07-22 09:03:18	男	Male	57	Otorhinolaryngology Clinic	咳嗽变异型哮喘	Cough variant asthma	Item Code：total IgE Item Name：tIgE Result：42.28 Reference range：<3years 0-20;3-6years 0-35;6-20years 0-51;>20years 0-100
150	Outpatient	2021-12-02 08:39:25	2021-12-02 09:54:06	女	Female	52	Dermatology Clinic	过敏性皮炎	Allergic dermatitis	Item Code：total IgE Item Name：tIgE Result：16.51 Reference range：<3years 0-20;3-6years 0-35;6-20years 0-51;>20years 0-100
151	Outpatient	2021-09-23 08:00:00	2021-09-23 09:28:09	女	Female	55	Dermatology Clinic	健康查体	Healthy body check	Item Code：total IgE Item Name：tIgE Result：110.21 Reference range：<3years 0-20;3-6years 0-35;6-20years 0-51;>20years 0-100
152	Outpatient	2021-06-15 11:07:20	2021-06-16 07:56:36	男	Male	57	Dermatology Clinic	急性荨麻疹	Acute urticaria	Item Code：total IgE Item Name：tIgE Result：>500 Reference range：<3years 0-20;3-6years 0-35;6-20years 0-51;>20years 0-100
153	Outpatient	2020-07-21 08:00:00	2020-07-21 08:59:21	女	Female	56	Respiratory Medicine Clinic	健康查体	Healthy body check	Item Code：total IgE Item Name：tIgE Result：446.01 Reference range：0--100
154	Outpatient	2018-12-21 09:33:21	2018-12-21 10:21:35	男	Male	66	Dermatology Clinic	荨麻疹	Urticaria	Item Code：total IgE Item Name：tIgE Result：117.02 Reference range：0--100
155	Outpatient	2023-09-18 13:11:11	2023-09-18 14:15:19	女	Female	32	Respiratory & Critical Care Clinic	咳嗽,咳嗽	Cough, cough	Item Code：total IgE Item Name：tIgE Result：158.12 Reference range：<3years 0-20;3-6years 0-35;6-20years 0-51;>20years 0-100
156	Outpatient	2019-06-05 15:05:40	2019-06-05 15:37:36	男	Male	30	Dermatology Clinic	过敏性皮炎	Allergic dermatitis	Item Code：total IgE Item Name：tIgE Result：101.18 Reference range：0--100
157	Outpatient	2022-12-27 14:33:27	2022-12-28 13:31:22	女	Female	50	Respiratory & Critical Care Clinic	支气管哮喘	Bronchial asthma	Item Code：total IgE Item Name：tIgE Result：522.5 Reference range：<3years 0-20;3-6years 0-35;6-20years 0-51;>20years 0-100
158	Outpatient	2019-05-05 13:18:12	2019-05-05 15:06:05	女	Female	25	Dermatology Clinic	过敏性皮炎	Allergic dermatitis	Item Code：total IgE Item Name：tIgE Result：46.62 Reference range：0--100
159	Outpatient	2023-10-31 13:00:00	2023-11-01 07:52:13	女	Female	26	Dermatology Clinic	荨麻疹	Urticaria	Item Code：total IgE Item Name：tIgE Result：160.63 Reference range：<3years 0-20;3-6years 0-35;6-20years 0-51;>20years 0-100
160	Outpatient	2023-10-09 08:30:00	2023-10-09 10:23:58	女	Female	48	Endocrinology Clinic	甲状腺功能亢进症	Hyperthyroidism	Item Code：total IgE Item Name：tIgE Result：32.44 Reference range：<3years 0-20;3-6years 0-35;6-20years 0-51;>20years 0-100
161	Outpatient	2023-06-14 11:00:00	2023-06-14 13:15:44	女	Female	37	Dermatology Clinic	丘疹性荨麻疹	Papule urticaria	Item Code：total IgE Item Name：tIgE Result：77.40 Reference range：<3years 0-20;3-6years 0-35;6-20years 0-51;>20years 0-100
162	Outpatient	2020-12-09 09:30:00	2020-12-09 10:05:18	女	Female	33	Dermatology Clinic	荨麻疹	Urticaria	Item Code：total IgE Item Name：tIgE Result：34.75 Reference range：<3years 0-20;3-6years 0-35;6-20years 0-51;>20years 0-100
163	Outpatient	2022-12-02 08:00:00	2022-12-05 08:19:43	女	Female	50	Dermatology Clinic	过敏性皮炎	Allergic dermatitis	Item Code：total IgE Item Name：tIgE Result：27.67 Reference range：<3years 0-20;3-6years 0-35;6-20years 0-51;>20years 0-100
164	Outpatient	2022-04-13	2022-04-13 08:45:59	男	Male	58	Dermatology Clinic	特应性皮炎	Atopic dermatitis	Item Code：total IgE Item Name：tIgE Result：95.24 Reference range：<3years 0-20;3-6years 0-35;6-20years 0-51;>20years 0-100
165	Outpatient	2019-11-08 08:00:44	2019-11-08 08:41:55	女	Female	55	Endocrinology Clinic	骨质疏松	Osteoporosis	Item Code：total IgE Item Name：tIgE Result：105.38 Reference range：0--100
166	Outpatient	2021-11-23 09:51:55	2021-11-23 10:20:24	女	Female	37	Respiratory & Critical Care Clinic	健康查体	Healthy body check	Item Code：total IgE Item Name：tIgE Result：84.03 Reference range：<3years 0-20;3-6years 0-35;6-20years 0-51;>20years 0-100
167	Outpatient	2023-02-06 12:24:58	2023-02-07 08:10:19	女	Female	36	Dermatology Clinic	过敏性皮炎	Allergic dermatitis	Item Code：WTHF Item Name：Walnut pollen Result：0.46 1 Reference range：<0.35,Item Code：zl Item Name：Cockroach Result：0.48 1 Reference range：<0.35,Item Code：yu Item Name：Fish Result：0.08 0 Reference range：<0.35,Item Code：hs Item Name：Peanut Result：0.13 0 Reference range：<0.35,Item Code：cm Item Name：Dust mite Result：0.38 1 Reference range：<0.35,Item Code：MJ_MY Item Name：Mold Result：0.46 1 Reference r…
168	Outpatient	2023-02-06 12:24:58	2023-02-07 08:10:30	女	Female	36	Dermatology Clinic	过敏性皮炎	Allergic dermatitis	Item Code：total IgE Item Name：tIgE Result：102.80 Reference range：<3years 0-20;3-6years 0-35;6-20years 0-51;>20years 0-100
169	Outpatient	2023-06-12 08:00:00	2023-06-12 10:13:07	女	Female	29	Dermatology Clinic	瘙痒症	Pruritus	Item Code：total IgE Item Name：tIgE Result：154.01 Reference range：<3years 0-20;3-6years 0-35;6-20years 0-51;>20years 0-100
170	Outpatient	2018-12-14 08:31:42	2018-12-14 09:07:40	女	Female	55	Respiratory Medicine Clinic	气短	Shortness of breath	Item Code：total IgE Item Name：tIgE Result：110.15 Reference range：0--100
171	Outpatient	2018-03-05 08:06:38	2018-03-05 10:01:35	女	Female	72	Respiratory Medicine Clinic	急性支气管炎	Acute bronchitis	Item Code：total IgE Item Name：tIgE Result：20-50 Reference range：0--100
172	Outpatient	2021-08-24 08:00:00	2021-08-24 09:46:14	女	Female	46	Dermatology Clinic	过敏性皮炎	Allergic dermatitis	Item Code：total IgE Item Name：tIgE Result：21.50 Reference range：<3years 0-20;3-6years 0-35;6-20years 0-51;>20years 0-100
173	Outpatient	2023-05-04 09:30:00	2023-05-04 11:16:41	女	Female	44	Respiratory & Critical Care Clinic	咳嗽	cough	Item Code：total IgE Item Name：tIgE Result：>500 Reference range：<3years 0-20;3-6years 0-35;6-20years 0-51;>20years 0-100
174	Outpatient	2023-05-27 14:30:00	2023-05-27 14:53:12	女	Female	44	Respiratory & Critical Care Clinic	急性气管炎	Acute tracheitis	Item Code：total IgE Item Name：tIgE Result：522.5 Reference range：<3years 0-20;3-6years 0-35;6-20years 0-51;>20years 0-100
175	Outpatient	2021-12-18 13:00:00	2021-12-18 13:34:41	男	Male	43	Dermatology Clinic	荨麻疹	Urticaria	Item Code：total IgE Item Name：tIgE Result：107.00 Reference range：<3years 0-20;3-6years 0-35;6-20years 0-51;>20years 0-100
176	Outpatient	2018-06-04 08:26:16	2018-06-04 10:03:32	女	Female	77	Dermatology Clinic	皮疹	rash	Item Code：total IgE Item Name：tIgE Result：100-200 Reference range：0--100
177	Outpatient	2018-06-27 07:24:09	2018-06-27 10:10:59	女	Female	55	Cardiovascular Medicine Clinic	背痛	Back pain	Item Code：total IgE Item Name：tIgE Result：100-200 Reference range：0--100
178	Outpatient	2019-07-04 07:42:46	2019-07-05 08:05:43	女	Female	56	Dermatology Clinic	皮炎	dermatitis	Item Code：total IgE Item Name：tIgE Result：83.92 Reference range：0--100
179	Outpatient	2019-10-29 08:00:00	2019-10-29 08:45:08	女	Female	28	Dermatology Clinic	慢性荨麻疹	Chronic urticaria	Item Code：total IgE Item Name：tIgE Result：126.32 Reference range：0--100
180	Outpatient	2022-03-22 07:52:31	2022-03-22 08:25:10	女	Female	60	Respiratory & Critical Care Clinic	咳嗽	cough	Item Code：total IgE Item Name：tIgE Result：127.17 Reference range：<3years 0-20;3-6years 0-35;6-20years 0-51;>20years 0-100
181	Outpatient	2022-05-10	2022-05-10 09:56:30	女	Female	62	Otorhinolaryngology Clinic	咳嗽变异型哮喘,咳嗽变异型哮喘	cough variant asthma, cough variant asthma	Item Code：total IgE Item Name：tIgE Result：27.47 Reference range：<3years 0-20;3-6years 0-35;6-20years 0-51;>20years 0-100
182	Outpatient	2022-09-19 08:00:00	2022-09-19 09:59:24	女	Female	35	Rheumatology and Immunology Clinic	干燥综合征[舍格伦综合征]	Sjogren's syndrome [Schergren's syndrome]	Item Code：XM Item Name：Wheat Result：0.21 0 Reference range：<0.35,Item Code：DD Item Name：Soybean Result：0.25 0 Reference range：<0.35,Item Code：XIA Item Name：Shrimp Result：0.11 0 Reference range：<0.35,Item Code：yu Item Name：Fish Result：0.15 0 Reference range：<0.35,Item Code：XIE Item Name：Crab Result：0.13 0 Reference range：<0.35,Item Code：NN Item Name：Milk Result：0.21 0 Reference range：<0.35,Item Co…
183	Outpatient	2023-03-14 12:48:18	2023-03-14 13:18:32	女	Female	35	Dermatology Clinic	急性荨麻疹	Acute urticaria	Item Code：total IgE Item Name：tIgE Result：56.56 Reference range：<3years 0-20;3-6years 0-35;6-20years 0-51;>20years 0-100
184	Outpatient	2023-07-10 10:00:00	2023-07-10 11:06:11	女	Female	42	Respiratory & Critical Care Clinic	呼吸道感染	Respiratory tract infection	Item Code：total IgE Item Name：tIgE Result：100.39 Reference range：<3years 0-20;3-6years 0-35;6-20years 0-51;>20years 0-100
185	Outpatient	2020-03-24 09:37:16	2020-03-24 10:47:29	女	Female	68	Dermatology Clinic	慢性荨麻疹	Chronic urticaria	Item Code：total IgE Item Name：tIgE Result：35.97 Reference range：0--100
186	Outpatient	2023-06-30 09:23:08	2023-06-30 11:11:35	女	Female	71	Dermatology Clinic	慢性荨麻疹	Chronic urticaria	Item Code：total IgE Item Name：tIgE Result：162.34 Reference range：<3years 0-20;3-6years 0-35;6-20years 0-51;>20years 0-100
187	Outpatient	2022-07-12 08:30:00	2022-07-12 10:04:55	女	Female	52	Dermatology Clinic	荨麻疹	Urticaria	Item Code：total IgE Item Name：tIgE Result：51.51 Reference range：<3years 0-20;3-6years 0-35;6-20years 0-51;>20years 0-100
188	Outpatient	2019-12-12 13:40:09	2019-12-13 07:59:22	男	Male	35	Respiratory Medicine Clinic	发热	fever	Item Code：total IgE Item Name：tIgE Result：27.19 Reference range：0--100
189	Outpatient	2023-03-22 08:00:00	2023-03-22 09:13:39	男	Male	55	Respiratory & Critical Care Clinic	咳嗽	cough	Item Code：total IgE Item Name：tIgE Result：26.22 Reference range：<3years 0-20;3-6years 0-35;6-20years 0-51;>20years 0-100
190	Outpatient	2021-09-25 11:00:00	2021-09-25 13:42:23	女	Female	38	Respiratory & Critical Care Clinic	咳嗽	cough	Item Code：total IgE Item Name：tIgE Result：30.86 Reference range：<3years 0-20;3-6years 0-35;6-20years 0-51;>20years 0-100
191	Outpatient	2021-09-25 11:00:00	2021-09-25 13:42:26	女	Female	38	Respiratory & Critical Care Clinic	咳嗽	cough	Item Code：MM Item Name：Cat hair Result：0.33 0 Reference range：<0.35,Item Code：zl Item Name：Cockroach Result：0.16 0 Reference range：<0.35,Item Code：AHHF Item Name：Artemisia pollen Result：0.18 0 Reference range：<0.35,Item Code：cm Item Name：Dust mite Result：0.05 0 Reference range：<0.35,Item Code：MJ_MY Item Name：Mold Result：0.20 0 Reference range：<0.35,Item Code：LZHF Item Name：Plantain pollen Result：…
192	Outpatient	2023-03-03 09:30:00	2023-03-03 11:14:14	女	Female	33	Dermatology Clinic	皮疹	rash	Item Code：total IgE Item Name：tIgE Result：227.07 Reference range：<3years 0-20;3-6years 0-35;6-20years 0-51;>20years 0-100
193	Outpatient	2022-06-20 15:00:00	2022-06-20 16:55:15	女	Female	62	Dermatology Clinic	荨麻疹	Urticaria	Item Code：total IgE Item Name：tIgE Result：394.32 Reference range：<3years 0-20;3-6years 0-35;6-20years 0-51;>20years 0-100
194	Outpatient	2019-10-11 13:29:33	2019-10-11 13:52:38	女	Female	68	Respiratory Medicine Clinic	支气管哮喘	Bronchial asthma	Item Code：total IgE Item Name：tIgE Result：284.28 Reference range：0--100
195	Outpatient	2022-05-27 08:00:00	2022-05-27 08:54:54	女	Female	59	Dermatology Clinic	健康查体	Healthy body check	Item Code：total IgE Item Name：tIgE Result：148.35 Reference range：<3years 0-20;3-6years 0-35;6-20years 0-51;>20years 0-100
196	Outpatient	2022-09-13 08:00:00	2022-09-13 09:22:28	男	Male	45	Dermatology Clinic	过敏性皮炎	Allergic dermatitis	Item Code：total IgE Item Name：tIgE Result：23.11 Reference range：<3years 0-20;3-6years 0-35;6-20years 0-51;>20years 0-100
197	Outpatient	2020-04-21 10:00:00	2020-04-21 10:48:31	男	Male	77	Dermatology Clinic	湿疹	eczema	Item Code：total IgE Item Name：tIgE Result：46.36 Reference range：0--100
198	Outpatient	2022-05-21	2022-05-21 14:53:42	男	Male	32	Dermatology Clinic	慢性荨麻疹	Chronic urticaria	Item Code：total IgE Item Name：tIgE Result：108.97 Reference range：<3years 0-20;3-6years 0-35;6-20years 0-51;>20years 0-100
199	Outpatient	2023-09-12 14:04:20	2023-09-12 14:39:58	女	Female	30	Hematology Clinic	健康查体	Healthy body check	Item Code：XIA Item Name：Shrimp Result：0.20 0 Reference range：<0.35,Item Code：XM Item Name：Wheat Result：0.21 0 Reference range：<0.35,Item Code：yu Item Name：Fish Result：0.23 0 Reference range：<0.35,Item Code：jg Item Name：Nut Result：0.16 0 Reference range：<0.35,Item Code：XHS Item Name：Tomato Result：0.12 0 Reference range：<0.35,Item Code：hs Item Name：Peanut Result：0.18 0 Reference range：<0.35,Item Co…
200	Outpatient	2023-09-12 14:04:20	2023-09-13 08:50:45	女	Female	30	Hematology Clinic	健康查体	Healthy body check	Item Code：total IgE Item Name：tIgE Result：19.90 Reference range：<3years 0-20;3-6years 0-35;6-20years 0-51;>20years 0-100
201	Outpatient	2023-09-12 14:04:20	2023-09-13 08:51:19	女	Female	30	Hematology Clinic	健康查体	Healthy body check	Item Code：AHHF Item Name：Artemisia pollen Result：0.13 0 Reference range：<0.35,Item Code：MJ_MY Item Name：Mold Result：0.05 0 Reference range：<0.35,Item Code：YSHF Item Name：Elm pollen Result：0.07 0 Reference range：<0.35,Item Code：LZHF Item Name：Plantain pollen Result：0.08 0 Reference range：<0.35,Item Code：zl Item Name：Cockroach Result：0.09 0 Reference range：<0.35,Item Code：cm Item Name：Dust mite Res…
202	Outpatient	2023-01-14 10:30:00	2023-01-16 08:17:24	女	Female	34	Respiratory & Critical Care Clinic	呼吸道感染	Respiratory tract infection	Item Code：total IgE Item Name：tIgE Result：74.70 Reference range：<3years 0-20;3-6years 0-35;6-20years 0-51;>20years 0-100
203	Outpatient	2023-08-17 15:30:00	2023-08-18 09:16:46	男	Male	50	Otorhinolaryngology Clinic	过敏性咽喉炎	Allergic pharyngitis	Item Code：total IgE Item Name：tIgE Result：66.32 Reference range：<3years 0-20;3-6years 0-35;6-20years 0-51;>20years 0-100
204	Outpatient	2023-05-06 08:00:00	2023-05-06 09:07:53	女	Female	36	Dermatology Clinic	玫瑰糠疹	Pityriasis rose	Item Code：total IgE Item Name：tIgE Result：383.16 Reference range：<3years 0-20;3-6years 0-35;6-20years 0-51;>20years 0-100
205	Outpatient	2020-11-04 08:00:00	2020-11-04 08:29:38	男	Male	61	Dermatology Clinic	慢性荨麻疹	Chronic urticaria	Item Code：total IgE Item Name：tIgE Result：461.83 Reference range：<3years 0-20;3-6years 0-35;6-20years 0-51;>20years 0-100
206	Outpatient	2023-04-16 08:30:00	2023-04-16 09:16:38	女	Female	26	Respiratory & Critical Care Clinic	支气管炎	bronchitis	Item Code：total IgE Item Name：tIgE Result：43.87 Reference range：<3years 0-20;3-6years 0-35;6-20years 0-51;>20years 0-100
207	Outpatient	2021-11-10 09:09:18	2021-11-10 09:41:51	男	Male	52	Dermatology Clinic	梅毒,过敏性皮炎	Syphilis, allergic dermatitis	Item Code：total IgE Item Name：tIgE Result：18.65 Reference range：<3years 0-20;3-6years 0-35;6-20years 0-51;>20years 0-100
208	Outpatient	2022-07-13 08:00:00	2022-07-13 08:42:03	女	Female	64	Respiratory & Critical Care Clinic	气管支气管炎	Tracheobronchiolitis	Item Code：total IgE Item Name：tIgE Result：99.67 Reference range：<3years 0-20;3-6years 0-35;6-20years 0-51;>20years 0-100
209	Outpatient	2020-05-19 15:49:32	2020-05-19 16:06:32	女	Female	43	Dermatology Clinic	皮炎	dermatitis	Item Code：total IgE Item Name：tIgE Result：55.66 Reference range：0--100
210	Outpatient	2023-02-14 09:30:00	2023-02-14 11:02:02	女	Female	29	Respiratory & Critical Care Clinic	支气管哮喘	Bronchial asthma	Item Code：total IgE Item Name：tIgE Result：33.51 Reference range：<3years 0-20;3-6years 0-35;6-20years 0-51;>20years 0-100
211	Outpatient	2023-02-27 08:00:00	2023-02-28 08:19:02	女	Female	31	Dermatology Clinic	慢性荨麻疹	Chronic urticaria	Item Code：total IgE Item Name：tIgE Result：72.08 Reference range：<3years 0-20;3-6years 0-35;6-20years 0-51;>20years 0-100
212	Outpatient	2023-02-27 08:00:00	2023-02-28 08:34:42	女	Female	31	Dermatology Clinic	慢性荨麻疹	Chronic urticaria	Item Code：MM Item Name：Cat hair Result：0.24 0 Reference range：<0.35,Item Code：YSHF Item Name：Elm pollen Result：0.03 0 Reference range：<0.35,Item Code：TCHF Item Name：Ragweed pollen Result：0.24 0 Reference range：<0.35,Item Code：MJ_MY Item Name：Mold Result：0.16 0 Reference range：<0.35,Item Code：AHHF Item Name：Artemisia pollen Result：0.16 0 Reference range：<0.35,Item Code：cm Item Name：Dust mite Resul…
213	Outpatient	2023-07-05 09:30:00	2023-07-05 11:09:33	女	Female	68	Dermatology Clinic	瘙痒（症）	Itching (symptom)	Item Code：total IgE Item Name：tIgE Result：100.16 Reference range：<3years 0-20;3-6years 0-35;6-20years 0-51;>20years 0-100
214	Outpatient	2019-05-25 07:58:24	2019-05-25 08:28:58	女	Female	47	Dermatology Clinic	职业性健康检查	Occupational health checkup	Item Code：total IgE Item Name：tIgE Result：34.75 Reference range：0--100
215	Outpatient	2022-08-17 08:30:00	2022-08-17 09:40:46	女	Female	34	Dermatology Clinic	湿疹样皮炎	Eczema-like dermatitis	Item Code：total IgE Item Name：tIgE Result：108.64 Reference range：<3years 0-20;3-6years 0-35;6-20years 0-51;>20years 0-100
216	Outpatient	2023-11-25 08:00:00	2023-11-25 09:14:33	女	Female	66	Dermatology Clinic	湿疹样皮炎	Eczema-like dermatitis	Item Code：total IgE Item Name：tIgE Result：69.52 Reference range：<3years 0-20;3-6years 0-35;6-20years 0-51;>20years 0-100
217	Outpatient	2019-05-24 12:30:47	2019-05-24 13:43:21	女	Female	55	Dermatology Clinic	荨麻疹	Urticaria	Item Code：total IgE Item Name：tIgE Result：41.94 Reference range：0--100
218	Outpatient	2023-04-12 13:00:00	2023-04-12 13:15:28	男	Male	24	Dermatology Clinic	紫癜	Purple	Item Code：total IgE Item Name：tIgE Result：48.06 Reference range：<3years 0-20;3-6years 0-35;6-20years 0-51;>20years 0-100
219	Outpatient	2022-09-23 08:30:00	2022-09-23 08:58:55	女	Female	31	Rheumatology and Immunology Clinic	关节痛	Joint pain	Item Code：total IgE Item Name：tIgE Result：80.66 Reference range：<3years 0-20;3-6years 0-35;6-20years 0-51;>20years 0-100
220	Outpatient	2023-07-01 09:00:00	2023-07-01 10:04:09	女	Female	56	Dermatology Clinic	皮疹	rash	Item Code：total IgE Item Name：tIgE Result：109.60 Reference range：<3years 0-20;3-6years 0-35;6-20years 0-51;>20years 0-100
221	Outpatient	2018-10-10 08:06:01	2018-10-10 09:17:26	男	Male	44	Respiratory Medicine Clinic	支气管哮喘	Bronchial asthma	Item Code：total IgE Item Name：tIgE Result：50-100 Reference range：0--100
222	Outpatient	2021-01-18 13:28:29	2021-01-19 08:10:08	女	Female	31	Respiratory & Critical Care Clinic	健康查体	Healthy body check	Item Code：total IgE Item Name：tIgE Result：66.70 Reference range：<3years 0-20;3-6years 0-35;6-20years 0-51;>20years 0-100
223	Outpatient	2023-03-08 08:30:00	2023-03-08 10:20:14	女	Female	33	Dermatology Clinic	血管神经性水肿	Angiopathic edema	Item Code：total IgE Item Name：tIgE Result：14.70 Reference range：<3years 0-20;3-6years 0-35;6-20years 0-51;>20years 0-100
224	Outpatient	2023-12-30 08:42:21	2023-12-31 08:01:24	男	Male	47	Respiratory & Critical Care Clinic	咳嗽	cough	Item Code：total IgE Item Name：tIgE Result：111.74 Reference range：<3years 0-20;3-6years 0-35;6-20years 0-51;>20years 0-100
225	Outpatient	2021-01-27 14:30:00	2021-01-27 15:24:11	女	Female	52	Dermatology Clinic	湿疹样皮炎	Eczema-like dermatitis	Item Code：total IgE Item Name：tIgE Result：>500 Reference range：<3years 0-20;3-6years 0-35;6-20years 0-51;>20years 0-100
226	Outpatient	2021-02-09 08:31:36	2021-02-09 08:51:40	女	Female	62	Respiratory & Critical Care Clinic	咳嗽	cough	Item Code：total IgE Item Name：tIgE Result：464.36 Reference range：<3years 0-20;3-6years 0-35;6-20years 0-51;>20years 0-100
227	Outpatient	2022-09-28 09:07:36	2022-09-28 10:51:35	女	Female	64	Respiratory & Critical Care Clinic	呼吸道感染	Respiratory tract infection	Item Code：total IgE Item Name：tIgE Result：45.48 Reference range：<3years 0-20;3-6years 0-35;6-20years 0-51;>20years 0-100
228	Outpatient	2021-09-27 08:30:00	2021-09-27 09:07:34	女	Female	46	Respiratory & Critical Care Clinic	咳嗽	cough	Item Code：total IgE Item Name：tIgE Result：33.88 Reference range：<3years 0-20;3-6years 0-35;6-20years 0-51;>20years 0-100
229	Outpatient	2023-04-11 08:00:00	2023-04-11 10:17:06	男	Male	65	Dermatology Clinic	过敏性皮炎,汗疱疹	Allergic dermatitis, sweat herpes	Item Code：total IgE Item Name：tIgE Result：58.60 Reference range：<3years 0-20;3-6years 0-35;6-20years 0-51;>20years 0-100
230	Outpatient	2020-10-09 14:21:12	2020-10-09 15:13:26	男	Male	29	Dermatology Clinic	皮疹	rash	Item Code：total IgE Item Name：tIgE Result：20.27 Reference range：<3years 0-20;3-6years 0-35;6-20years 0-51;>20years 0-100
231	Outpatient	2020-06-30 07:45:52	2020-07-01 08:26:18	女	Female	38	Cardiovascular Medicine Clinic	健康查体	Healthy body check	Item Code：total IgE Item Name：tIgE Result：84.20 Reference range：0--100
232	Outpatient	2023-10-23 12:02:07	2023-10-24 08:24:18	女	Female	36	Dermatology Clinic	过敏性皮炎	Allergic dermatitis	Item Code：total IgE Item Name：tIgE Result：92.88 Reference range：<3years 0-20;3-6years 0-35;6-20years 0-51;>20years 0-100
233	Outpatient	2021-03-29 15:30:00	2021-03-29 16:20:32	男	Male	41	Respiratory & Critical Care Clinic	支气管炎	bronchitis	Item Code：total IgE Item Name：tIgE Result：>500 Reference range：<3years 0-20;3-6years 0-35;6-20years 0-51;>20years 0-100
234	Outpatient	2018-10-17 09:38:36	2018-10-17 10:15:15	男	Male	37	Dermatology Clinic	慢性荨麻疹,荨麻疹形血管炎	Chronic urticaria, urticaria vasculitis	Item Code：total IgE Item Name：tIgE Result：0-20 Reference range：0--100
235	Outpatient	2018-09-03 08:08:33	2018-09-03 09:18:26	女	Female	37	Respiratory Medicine Clinic	过敏性鼻炎[变应性鼻炎]	Allergic rhinitis [allergic rhinitis]	Item Code：AHHF Item Name：Artemisia pollen Result：1.34 Reference range：negative,Item Code：LZHF Item Name：Plantain pollen Result：0.20 Reference range：negative,Item Code：zl Item Name：Cockroach Result：0.28 Reference range：negative,Item Code：TCHF Item Name：Ragweed pollen Result：0.37 Reference range：negative,Item Code：YSHF Item Name：Elm pollen Result：0.30 Reference range：negative,Item Code：MM Item Name…
236	Outpatient	2018-09-03 08:08:33	2018-09-03 09:18:39	女	Female	37	Respiratory Medicine Clinic	过敏性鼻炎[变应性鼻炎]	Allergic rhinitis [allergic rhinitis]	Item Code：total IgE Item Name：tIgE Result：20-50 Reference range：0--100
237	Outpatient	2023-12-08 12:03:08	2023-12-09 07:55:11	男	Male	81	Dermatology Clinic	湿疹	eczema	Item Code：total IgE Item Name：tIgE Result：522.5 Reference range：<3years 0-20;3-6years 0-35;6-20years 0-51;>20years 0-100
238	Outpatient	2021-07-12 09:31:15	2021-07-12 14:11:11	女	Female	63	Dermatology Clinic	皮炎	dermatitis	Item Code：total IgE Item Name：tIgE Result：102.28 Reference range：<3years 0-20;3-6years 0-35;6-20years 0-51;>20years 0-100
239	Outpatient	2023-10-18 08:52:13	2023-10-18 10:11:18	女	Female	30	Hematology Clinic	过敏性紫癜	Allergic purpura	Item Code：total IgE Item Name：tIgE Result：40.68 Reference range：<3years 0-20;3-6years 0-35;6-20years 0-51;>20years 0-100
240	Outpatient	2021-10-20 12:25:43	2021-10-20 13:14:32	男	Male	43	Dermatology Clinic	荨麻疹	Urticaria	Item Code：total IgE Item Name：tIgE Result：48.35 Reference range：<3years 0-20;3-6years 0-35;6-20years 0-51;>20years 0-100
241	Outpatient	2019-08-19 09:30:00	2019-08-19 12:04:15	男	Male	24	Dermatology Clinic	荨麻疹	Urticaria	Item Code：total IgE Item Name：tIgE Result：58.08 Reference range：0--100
242	Outpatient	2022-05-17 13:30:00	2022-05-17 14:19:02	男	Male	22	Otorhinolaryngology Clinic	过敏性鼻炎[变应性鼻炎]	Allergic rhinitis [allergic rhinitis]	Item Code：total IgE Item Name：tIgE Result：208.99 Reference range：<3years 0-20;3-6years 0-35;6-20years 0-51;>20years 0-100
243	Outpatient	2022-03-16 09:27:59	2022-03-16 10:02:33	女	Female	34	Rheumatology and Immunology Clinic	健康查体	Healthy body check	Item Code：total IgE Item Name：tIgE Result：116.58 Reference range：<3years 0-20;3-6years 0-35;6-20years 0-51;>20years 0-100
244	Outpatient	2023-12-28 09:00:00	2023-12-28 10:10:16	女	Female	30	Respiratory & Critical Care Clinic	咳嗽	cough	Item Code：total IgE Item Name：tIgE Result：97.58 Reference range：<3years 0-20;3-6years 0-35;6-20years 0-51;>20years 0-100
245	Outpatient	2019-05-14 07:33:51	2019-05-14 08:38:05	女	Female	61	Respiratory Medicine Clinic	急性咳嗽	Acute cough	Item Code：total IgE Item Name：tIgE Result：64.27 Reference range：0--100
246	Outpatient	2022-01-19 15:46:59	2022-01-20 11:22:39	女	Female	47	Respiratory & Critical Care Clinic	咳嗽	cough	Item Code：total IgE Item Name：tIgE Result：36.60 Reference range：<3years 0-20;3-6years 0-35;6-20years 0-51;>20years 0-100
247	Outpatient	2019-11-23 09:23:00	2019-11-23 09:43:30	男	Male	32	Emergency	咳嗽	cough	Item Code：total IgE Item Name：tIgE Result：37.54 Reference range：0--100
248	Outpatient	2021-11-11 09:03:59	2021-11-11 09:24:52	女	Female	51	Respiratory & Critical Care Clinic	支气管炎	bronchitis	Item Code：total IgE Item Name：tIgE Result：17.63 Reference range：<3years 0-20;3-6years 0-35;6-20years 0-51;>20years 0-100
249	Outpatient	2023-04-07 09:00:00	2023-04-07 11:09:19	女	Female	34	Dermatology Clinic	湿疹样皮炎	Eczema-like dermatitis	Item Code：total IgE Item Name：tIgE Result：72.54 Reference range：<3years 0-20;3-6years 0-35;6-20years 0-51;>20years 0-100
250	Outpatient	2023-03-11 08:00:00	2023-03-11 09:17:27	女	Female	38	Dermatology Clinic	血管神经性水肿	Angiopathic edema	Item Code：total IgE Item Name：tIgE Result：21.70 Reference range：<3years 0-20;3-6years 0-35;6-20years 0-51;>20years 0-100
251	Outpatient	2023-03-11 08:00:00	2023-03-11 09:19:36	女	Female	38	Dermatology Clinic	血管神经性水肿	Angiopathic edema	Item Code：MJ_MY Item Name：Mold Result：0.19 0 Reference range：<0.35,Item Code：AHHF Item Name：Artemisia pollen Result：0.02 0 Reference range：<0.35,Item Code：cm Item Name：Dust mite Result：0.02 0 Reference range：<0.35,Item Code：WTHF Item Name：Walnut pollen Result：0.14 0 Reference range：<0.35,Item Code：zl Item Name：Cockroach Result：0.14 0 Reference range：<0.35,Item Code：MM Item Name：Cat hair Result：0.…
252	Outpatient	2019-09-14 09:00:00	2019-09-14 10:01:26	女	Female	20	Otorhinolaryngology Clinic	过敏性鼻炎[变应性鼻炎]	Allergic rhinitis [allergic rhinitis]	Item Code：total IgE Item Name：tIgE Result：>500 Reference range：0--51
253	Outpatient	2023-10-13 08:00:00	2023-10-15 08:10:05	女	Female	37	Dermatology Clinic	湿疹样皮炎	Eczema-like dermatitis	Item Code：total IgE Item Name：tIgE Result：31.26 Reference range：<3years 0-20;3-6years 0-35;6-20years 0-51;>20years 0-100
254	Outpatient	2020-10-27 08:00:00	2020-10-27 08:56:18	女	Female	52	Respiratory Medicine Clinic	健康查体	Healthy body check	Item Code：total IgE Item Name：tIgE Result：>500 Reference range：<3years 0-20;3-6years 0-35;6-20years 0-51;>20years 0-100
255	Outpatient	2023-06-17 08:00:00	2023-06-17 09:14:52	女	Female	59	Otorhinolaryngology Clinic	咳嗽	cough	Item Code：total IgE Item Name：tIgE Result：43.26 Reference range：<3years 0-20;3-6years 0-35;6-20years 0-51;>20years 0-100
256	Outpatient	2020-07-28 08:28:30	2020-07-28 09:48:02	男	Male	33	Dermatology Clinic	荨麻疹	Urticaria	Item Code：total IgE Item Name：tIgE Result：>500 Reference range：0--100
257	Outpatient	2022-05-28 09:00:00	2022-05-28 09:55:08	男	Male	67	Dermatology Clinic	湿疹样皮炎	Eczema-like dermatitis	Item Code：total IgE Item Name：tIgE Result：85.33 Reference range：<3years 0-20;3-6years 0-35;6-20years 0-51;>20years 0-100
258	Outpatient	2023-10-30 10:49:45	2023-10-31 08:07:03	男	Male	33	Dermatology Clinic	慢性荨麻疹	Chronic urticaria	Item Code：total IgE Item Name：tIgE Result：40.55 Reference range：<3years 0-20;3-6years 0-35;6-20years 0-51;>20years 0-100
259	Outpatient	2021-11-01 14:00:00	2021-11-01 14:10:40	女	Female	43	Dermatology Clinic	瘙痒症	Pruritus	Item Code：total IgE Item Name：tIgE Result：62.21 Reference range：<3years 0-20;3-6years 0-35;6-20years 0-51;>20years 0-100
260	Outpatient	2022-11-11 08:30:00	2022-11-11 09:20:26	女	Female	44	Dermatology Clinic	健康查体	Healthy body check	Item Code：total IgE Item Name：tIgE Result：117.23 Reference range：<3years 0-20;3-6years 0-35;6-20years 0-51;>20years 0-100
261	Outpatient	2023-06-03 13:30:00	2023-06-03 14:42:20	女	Female	45	Dermatology Clinic	皮疹	rash	Item Code：total IgE Item Name：tIgE Result：62.18 Reference range：<3years 0-20;3-6years 0-35;6-20years 0-51;>20years 0-100
262	Outpatient	2023-08-08 10:00:00	2023-08-08 11:19:16	女	Female	32	Rheumatology and Immunology Clinic	上呼吸道过敏反应	Upper respiratory allergic reaction	Item Code：total IgE Item Name：tIgE Result：38.46 Reference range：<3years 0-20;3-6years 0-35;6-20years 0-51;>20years 0-100
263	Outpatient	2021-03-05 09:56:52	2021-03-05 10:23:10	女	Female	56	Respiratory & Critical Care Clinic	胸痛	Chest pain	Item Code：total IgE Item Name：tIgE Result：173.96 Reference range：<3years 0-20;3-6years 0-35;6-20years 0-51;>20years 0-100
264	Outpatient	2021-07-14 08:30:00	2021-07-14 09:20:06	女	Female	35	Dermatology Clinic	荨麻疹	Urticaria	Item Code：total IgE Item Name：tIgE Result：216.52 Reference range：<3years 0-20;3-6years 0-35;6-20years 0-51;>20years 0-100
265	Outpatient	2022-06-17 13:00:00	2022-06-17 13:48:33	女	Female	36	Dermatology Clinic	特应性皮炎(中重度)	Atopic dermatitis (moderate and severe)	Item Code：total IgE Item Name：tIgE Result：195.66 Reference range：<3years 0-20;3-6years 0-35;6-20years 0-51;>20years 0-100
266	Outpatient	2022-09-18 14:30:00	2022-09-19 08:24:09	女	Female	35	Otorhinolaryngology Clinic	过敏性鼻炎[变应性鼻炎]	Allergic rhinitis [allergic rhinitis]	Item Code：total IgE Item Name：tIgE Result：101.79 Reference range：<3years 0-20;3-6years 0-35;6-20years 0-51;>20years 0-100
267	Outpatient	2023-05-20 09:30:00	2023-05-21 11:30:22	女	Female	36	Otorhinolaryngology Clinic	过敏性鼻炎[变应性鼻炎]	Allergic rhinitis [allergic rhinitis]	Item Code：total IgE Item Name：tIgE Result：1.65 Reference range：<3years 0-20;3-6years 0-35;6-20years 0-51;>20years 0-100
268	Outpatient	2021-09-26 10:00:00	2021-09-26 10:55:13	女	Female	39	Respiratory & Critical Care Clinic	咳嗽	cough	Item Code：total IgE Item Name：tIgE Result：44.44 Reference range：<3years 0-20;3-6years 0-35;6-20years 0-51;>20years 0-100
269	Outpatient	2022-01-04 08:00:00	2022-01-04 08:55:12	女	Female	29	Dermatology Clinic	荨麻疹	Urticaria	Item Code：total IgE Item Name：tIgE Result：98.90 Reference range：<3years 0-20;3-6years 0-35;6-20years 0-51;>20years 0-100
270	Outpatient	2018-03-01 13:10:56	2018-03-01 14:47:40	女	Female	50	Dermatology Clinic	过敏性皮炎	Allergic dermatitis	Item Code：total IgE Item Name：tIgE Result：20-50 Reference range：0--100
271	Outpatient	2018-03-01 13:10:56	2018-03-01 14:47:50	女	Female	50	Dermatology Clinic	过敏性皮炎	Allergic dermatitis	Item Code：AHHF Item Name：Artemisia pollen Result：0.01 Reference range：negative,Item Code：zl Item Name：Cockroach Result：0.05 Reference range：negative,Item Code：MJ_MY Item Name：Mold Result：0.01 Reference range：negative,Item Code：GSP Item Name：Dog epithelium Result：0.35 Reference range：negative,Item Code：cm Item Name：Dust mite Result：0.04 Reference range：negative,Item Code：YSHF Item Name：Elm pollen …
272	Outpatient	2022-06-07 09:22:38	2022-06-07 11:00:24	女	Female	83	Otorhinolaryngology Clinic	咳嗽	cough	Item Code：total IgE Item Name：tIgE Result：35.07 Reference range：<3years 0-20;3-6years 0-35;6-20years 0-51;>20years 0-100
273	Outpatient	2019-02-20 09:22:30	2019-02-20 09:53:12	女	Female	36	Respiratory Medicine Clinic	咳嗽	cough	Item Code：total IgE Item Name：tIgE Result：50.93 Reference range：0--100
274	Outpatient	2023-07-27 09:00:00	2023-07-27 10:13:00	男	Male	69	Dermatology Clinic	慢性荨麻疹	Chronic urticaria	Item Code：total IgE Item Name：tIgE Result：93.14 Reference range：<3years 0-20;3-6years 0-35;6-20years 0-51;>20years 0-100
275	Outpatient	2018-09-19 08:13:43	2018-09-19 09:27:27	男	Male	74	Dermatology Clinic	过敏性皮炎	Allergic dermatitis	Item Code：total IgE Item Name：tIgE Result：0-20 Reference range：0--100
276	Outpatient	2019-10-11 10:00:00	2019-10-11 11:01:53	男	Male	75	Dermatology Clinic	急性荨麻疹	Acute urticaria	Item Code：total IgE Item Name：tIgE Result：44.18 Reference range：0--100
277	Outpatient	2018-01-30 13:11:32	2018-01-30 15:52:09	男	Male	34	Dermatology Clinic	过敏性皮炎,痤疮	Allergic dermatitis, acne	Item Code：total IgE Item Name：tIgE Result：20-50 Reference range：0--100
278	Outpatient	2019-04-18 15:59:52	2019-04-18 16:23:25	女	Female	31	Dermatology Clinic	健康查体	Healthy body check	Item Code：total IgE Item Name：tIgE Result：78.23 Reference range：0--100
279	Outpatient	2023-01-24 10:00:00	2023-01-24 12:23:32	女	Female	31	Dermatology Clinic	过敏性皮炎	Allergic dermatitis	Item Code：total IgE Item Name：tIgE Result：112.63 Reference range：<3years 0-20;3-6years 0-35;6-20years 0-51;>20years 0-100
280	Outpatient	2022-03-08	2022-03-09 08:09:13	女	Female	64	Otorhinolaryngology Clinic	过敏性鼻炎[变应性鼻炎],过敏性鼻炎[变应性鼻炎]	Allergic rhinitis [allergic rhinitis], allergic rhinitis [allergic rhinitis]	Item Code：total IgE Item Name：tIgE Result：>500 Reference range：<3years 0-20;3-6years 0-35;6-20years 0-51;>20years 0-100
281	Outpatient	2022-11-21 13:30:00	2023-01-04 09:22:25	女	Female	34	Respiratory & Critical Care Clinic	睡眠障碍	Sleep disorders	Item Code：total IgE Item Name：tIgE Result：74.57 Reference range：<3years 0-20;3-6years 0-35;6-20years 0-51;>20years 0-100
282	Outpatient	2022-06-10 08:30:00	2022-06-10 09:41:37	女	Female	76	Dermatology Clinic	过敏性皮炎	Allergic dermatitis	Item Code：total IgE Item Name：tIgE Result：113.18 Reference range：<3years 0-20;3-6years 0-35;6-20years 0-51;>20years 0-100
283	Outpatient	2019-11-11 16:18:13	2019-11-12 09:28:24	男	Male	64	Respiratory Medicine Clinic	气短	Shortness of breath	Item Code：total IgE Item Name：tIgE Result：107.45 Reference range：0--100
284	Outpatient	2020-07-03 09:08:44	2020-07-03 09:31:29	女	Female	60	Respiratory Medicine Clinic	咳嗽	cough	Item Code：total IgE Item Name：tIgE Result：20.21 Reference range：0--100
285	Outpatient	2023-05-04 08:29:07	2023-05-04 10:13:32	男	Male	70	Dermatology Clinic	慢性荨麻疹	Chronic urticaria	Item Code：total IgE Item Name：tIgE Result：111.36 Reference range：<3years 0-20;3-6years 0-35;6-20years 0-51;>20years 0-100
286	Outpatient	2020-12-14 08:30:00	2020-12-14 09:50:21	男	Male	38	Respiratory & Critical Care Clinic	支气管炎	bronchitis	Item Code：total IgE Item Name：tIgE Result：48.38 Reference range：<3years 0-20;3-6years 0-35;6-20years 0-51;>20years 0-100
287	Outpatient	2021-07-14 09:30:00	2021-07-14 09:56:38	女	Female	33	Otorhinolaryngology Clinic	过敏性鼻炎[变应性鼻炎]	Allergic rhinitis [allergic rhinitis]	Item Code：total IgE Item Name：tIgE Result：241.69 Reference range：<3years 0-20;3-6years 0-35;6-20years 0-51;>20years 0-100
288	Outpatient	2023-08-08 08:30:04	2023-08-08 10:15:55	男	Male	70	Outpatient Clinic	冠状动脉粥样硬化性心脏病,高血压,急性上呼吸道感染,周围神经病	Coronary atherosclerotic heart disease, hypertension, acute upper respiratory tract infection, peripheral nerve disease	Item Code：MM Item Name：Cat hair Result：0.10 0 Reference range：<0.35,Item Code：WTHF Item Name：Walnut pollen Result：0.07 0 Reference range：<0.35,Item Code：GSP Item Name：Dog epithelium Result：0.13 0 Reference range：<0.35,Item Code：zl Item Name：Cockroach Result：0.02 0 Reference range：<0.35,Item Code：YSHF Item Name：Elm pollen Result：0.05 0 Reference range：<0.35,Item Code：LZHF Item Name：Plantain pollen…
289	Outpatient	2023-08-08 08:30:04	2023-08-08 10:21:30	男	Male	70	Outpatient Clinic	冠状动脉粥样硬化性心脏病,高血压,急性上呼吸道感染,周围神经病	Coronary atherosclerotic heart disease, hypertension, acute upper respiratory tract infection, peripheral nerve disease	Item Code：total IgE Item Name：tIgE Result：104.96 Reference range：<3years 0-20;3-6years 0-35;6-20years 0-51;>20years 0-100
290	Outpatient	2023-03-24 10:00:00	2023-03-24 11:14:10	女	Female	40	Dermatology Clinic	荨麻疹	Urticaria	Item Code：total IgE Item Name：tIgE Result：61.57 Reference range：<3years 0-20;3-6years 0-35;6-20years 0-51;>20years 0-100
291	Outpatient	2018-05-28 07:40:38	2018-05-28 08:34:21	男	Male	49	Nephrology Outpatient Department	健康查体	Healthy body check	Item Code：total IgE Item Name：tIgE Result：0-20 Reference range：0--100
292	Outpatient	2022-04-05 13:00:00	2022-04-06 09:53:46	男	Male	33	Gastroenterology Clinic	肝功能异常	Hepatic abnormalities	Item Code：LZHF Item Name：Plantain pollen Result：0.13 0 Reference range：<0.35,Item Code：cm Item Name：Dust mite Result：0.24 0 Reference range：<0.35,Item Code：WTHF Item Name：Walnut pollen Result：0.25 0 Reference range：<0.35,Item Code：GSP Item Name：Dog epithelium Result：0.32 0 Reference range：<0.35,Item Code：YSHF Item Name：Elm pollen Result：0.23 0 Reference range：<0.35,Item Code：AHHF Item Name：Artemi…
293	Outpatient	2022-11-03 08:46:37	2022-11-03 09:48:39	女	Female	43	Emergency	荨麻疹,荨麻疹	urticaria, urticaria	Item Code：total IgE Item Name：tIgE Result：184.38 Reference range：<3years 0-20;3-6years 0-35;6-20years 0-51;>20years 0-100
294	Outpatient	2023-08-21 10:30:00	2023-08-21 12:07:19	女	Female	34	Dermatology Clinic	急性荨麻疹,炎症后色素沉着	Acute urticaria, pigmentation after inflammation	Item Code：total IgE Item Name：tIgE Result：183.63 Reference range：<3years 0-20;3-6years 0-35;6-20years 0-51;>20years 0-100
295	Outpatient	2021-06-15 13:29:09	2021-06-16 09:30:39	女	Female	34	Otorhinolaryngology Clinic	咳嗽	cough	Item Code：total IgE Item Name：tIgE Result：131.05 Reference range：<3years 0-20;3-6years 0-35;6-20years 0-51;>20years 0-100
296	Outpatient	2023-12-09 08:00:00	2023-12-09 10:08:43	女	Female	55	Respiratory & Critical Care Clinic	健康查体	Healthy body check	Item Code：total IgE Item Name：tIgE Result：515.43 Reference range：<3years 0-20;3-6years 0-35;6-20years 0-51;>20years 0-100
297	Outpatient	2019-07-11 07:44:07	2019-07-11 08:50:07	女	Female	43	Dermatology Clinic	荨麻疹	Urticaria	Item Code：total IgE Item Name：tIgE Result：44.98 Reference range：0--100
298	Outpatient	2023-09-11 10:30:00	2023-09-11 13:21:15	女	Female	36	Respiratory & Critical Care Clinic	咳嗽	cough	Item Code：total IgE Item Name：tIgE Result：96.67 Reference range：<3years 0-20;3-6years 0-35;6-20years 0-51;>20years 0-100
299	Outpatient	2021-10-13 10:30:00	2021-10-13 11:00:36	男	Male	52	Rheumatology and Immunology Clinic	痛风性关节炎	Gouty arthritis	Item Code：total IgE Item Name：tIgE Result：>500 Reference range：<3years 0-20;3-6years 0-35;6-20years 0-51;>20years 0-100
300	Outpatient	2019-11-20 08:22:41	2019-11-20 09:19:12	女	Female	32	Dermatology Clinic	过敏性皮炎	Allergic dermatitis	Item Code：total IgE Item Name：tIgE Result：99.12 Reference range：0--100
301	Outpatient	2021-04-20 08:11:30	2021-04-20 09:34:08	女	Female	31	Respiratory & Critical Care Clinic	咳嗽	cough	Item Code：total IgE Item Name：tIgE Result：17.98 Reference range：<3years 0-20;3-6years 0-35;6-20years 0-51;>20years 0-100
302	Outpatient	2021-09-28 08:00:00	2021-09-28 08:41:30	男	Male	38	Respiratory & Critical Care Clinic	间质性肺炎	Interstitial pneumonia	Item Code：total IgE Item Name：tIgE Result：320.01 Reference range：<3years 0-20;3-6years 0-35;6-20years 0-51;>20years 0-100
303	Outpatient	2020-08-25 14:00:00	2020-08-27 07:38:14	女	Female	48	Dermatology Clinic	慢性荨麻疹	Chronic urticaria	Item Code：total IgE Item Name：tIgE Result：212.11 Reference range：0--100
304	Outpatient	2022-12-07 08:30:00	2022-12-07 11:11:03	女	Female	60	Dermatology Clinic	过敏性皮炎	Allergic dermatitis	Item Code：total IgE Item Name：tIgE Result：145.73 Reference range：<3years 0-20;3-6years 0-35;6-20years 0-51;>20years 0-100
305	Outpatient	2018-12-24 09:09:10	2018-12-24 09:59:10	女	Female	71	Rheumatology and Immunology Clinic	关节炎	arthritis	Item Code：total IgE Item Name：tIgE Result：0-20 Reference range：0--100
306	Outpatient	2023-11-06 08:13:12	2023-11-06 09:16:28	女	Female	65	Respiratory & Critical Care Clinic	咳嗽	cough	Item Code：total IgE Item Name：tIgE Result：25.80 Reference range：<3years 0-20;3-6years 0-35;6-20years 0-51;>20years 0-100
307	Outpatient	2019-05-14 10:47:16	2019-05-14 11:15:15	女	Female	26	Dermatology Clinic	荨麻疹	Urticaria	Item Code：total IgE Item Name：tIgE Result：128.63 Reference range：0--100
308	Outpatient	2023-03-04 11:00:00	2023-03-04 12:14:44	男	Male	80	Dermatology Clinic	湿疹样皮炎	Eczema-like dermatitis	Item Code：total IgE Item Name：tIgE Result：114.26 Reference range：<3years 0-20;3-6years 0-35;6-20years 0-51;>20years 0-100
309	Outpatient	2023-04-28 08:00:00	2023-04-28 10:12:32	女	Female	36	Otorhinolaryngology Clinic	变应性鼻炎	Allergic rhinitis	Item Code：total IgE Item Name：tIgE Result：522.5 Reference range：<3years 0-20;3-6years 0-35;6-20years 0-51;>20years 0-100
310	Outpatient	2023-09-06 14:00:00	2023-09-08 09:06:54	女	Female	51	Rheumatology and Immunology Clinic	健康查体	Healthy body check	Item Code：total IgE Item Name：tIgE Result：178.92 Reference range：<3years 0-20;3-6years 0-35;6-20years 0-51;>20years 0-100
311	Outpatient	2019-11-08 08:00:00	2019-11-08 08:43:38	男	Male	48	Respiratory Medicine Clinic	咳嗽	cough	Item Code：MM Item Name：Cat hair Result：0.29 Reference range：negative,Item Code：cm Item Name：Dust mite Result：0.06 Reference range：negative,Item Code：WTHF Item Name：Walnut pollen Result：0.19 Reference range：negative,Item Code：zl Item Name：Cockroach Result：0.08 Reference range：negative,Item Code：LZHF Item Name：Plantain pollen Result：0.21 Reference range：negative,Item Code：GSP Item Name：Dog epitheli…
312	Outpatient	2019-11-08 08:00:00	2019-11-08 08:43:48	男	Male	48	Respiratory Medicine Clinic	咳嗽	cough	Item Code：total IgE Item Name：tIgE Result：16.86 Reference range：0--100
313	Outpatient	2018-03-05 09:34:43	2018-03-05 10:49:52	女	Female	70	Respiratory Medicine Clinic	咳嗽	cough	Item Code：total IgE Item Name：tIgE Result：20-50 Reference range：0--100
314	Outpatient	2023-08-11 08:43:09	2023-08-11 10:19:11	女	Female	36	Respiratory & Critical Care Clinic	咳嗽	cough	Item Code：total IgE Item Name：tIgE Result：90.95 Reference range：<3years 0-20;3-6years 0-35;6-20years 0-51;>20years 0-100
315	Outpatient	2022-07-18 08:30:00	2022-07-18 09:58:30	女	Female	21	Dermatology Clinic	过敏性皮炎	Allergic dermatitis	Item Code：total IgE Item Name：tIgE Result：73.31 Reference range：<3years 0-20;3-6years 0-35;6-20years 0-51;>20years 0-100
316	Outpatient	2021-12-14 08:58:41	2021-12-14 10:18:52	男	Male	64	Dermatology Clinic	急性荨麻疹	Acute urticaria	Item Code：total IgE Item Name：tIgE Result：67.66 Reference range：<3years 0-20;3-6years 0-35;6-20years 0-51;>20years 0-100
317	Outpatient	2018-03-06 09:42:52	2018-03-06 11:02:03	女	Female	71	Respiratory Medicine Clinic	支气管炎	bronchitis	Item Code：total IgE Item Name：tIgE Result：0-20 Reference range：0--100
318	Outpatient	2021-12-16 14:27:14	2021-12-16 14:58:37	女	Female	37	Dermatology Clinic	慢性荨麻疹	Chronic urticaria	Item Code：total IgE Item Name：tIgE Result：111.50 Reference range：<3years 0-20;3-6years 0-35;6-20years 0-51;>20years 0-100
319	Outpatient	2023-08-22 08:00:00	2023-08-22 11:15:03	女	Female	47	Respiratory & Critical Care Clinic	咳嗽	cough	Item Code：total IgE Item Name：tIgE Result：385.18 Reference range：<3years 0-20;3-6years 0-35;6-20years 0-51;>20years 0-100
320	Outpatient	2023-01-30 09:12:38	2023-01-30 10:12:35	女	Female	52	Emergency	健康查体	Healthy body check	Item Code：total IgE Item Name：tIgE Result：93.51 Reference range：<3years 0-20;3-6years 0-35;6-20years 0-51;>20years 0-100
321	Outpatient	2019-08-20 08:00:00	2019-08-20 09:01:47	女	Female	45	Dermatology Clinic	慢性荨麻疹	Chronic urticaria	Item Code：total IgE Item Name：tIgE Result：71.17 Reference range：0--100
322	Outpatient	2022-05-16 10:21:53	2022-05-17 08:35:47	女	Female	43	Rheumatology and Immunology Clinic	关节痛	Joint pain	Item Code：total IgE Item Name：tIgE Result：132.58 Reference range：<3years 0-20;3-6years 0-35;6-20years 0-51;>20years 0-100
323	Outpatient	2023-07-22 09:30:00	2023-07-23 08:17:01	女	Female	36	Dermatology Clinic	慢性荨麻疹	Chronic urticaria	Item Code：total IgE Item Name：tIgE Result：133.71 Reference range：<3years 0-20;3-6years 0-35;6-20years 0-51;>20years 0-100
324	Outpatient	2022-09-15 14:30:00	2022-09-15 15:14:56	女	Female	38	Dermatology Clinic	荨麻疹	Urticaria	Item Code：total IgE Item Name：tIgE Result：194.96 Reference range：<3years 0-20;3-6years 0-35;6-20years 0-51;>20years 0-100
325	Outpatient	2023-07-08 10:00:00	2023-07-08 12:38:11	男	Male	54	Dermatology Clinic	皮疹	rash	Item Code：total IgE Item Name：tIgE Result：95.73 Reference range：<3years 0-20;3-6years 0-35;6-20years 0-51;>20years 0-100
326	Outpatient	2021-04-23 08:38:25	2021-04-23 09:18:19	男	Male	27	Dermatology Clinic	皮疹	rash	Item Code：total IgE Item Name：tIgE Result：28.76 Reference range：<3years 0-20;3-6years 0-35;6-20years 0-51;>20years 0-100
327	Outpatient	2021-06-28 15:38:57	2021-06-29 07:55:43	女	Female	28	Respiratory & Critical Care Clinic	支气管炎	bronchitis	Item Code：total IgE Item Name：tIgE Result：132.81 Reference range：<3years 0-20;3-6years 0-35;6-20years 0-51;>20years 0-100
328	Outpatient	2022-01-26 12:51:42	2022-01-26 13:46:20	男	Male	84	Dermatology Clinic	荨麻疹	Urticaria	Item Code：total IgE Item Name：tIgE Result：36.14 Reference range：<3years 0-20;3-6years 0-35;6-20years 0-51;>20years 0-100
329	Outpatient	2022-06-28 09:30:00	2022-06-28 10:19:38	女	Female	27	Dermatology Clinic	过敏性皮炎	Allergic dermatitis	Item Code：total IgE Item Name：tIgE Result：57.32 Reference range：<3years 0-20;3-6years 0-35;6-20years 0-51;>20years 0-100
330	Outpatient	2022-07-15 09:30:00	2022-07-15 11:34:12	女	Female	60	Dermatology Clinic	瘙痒症	Pruritus	Item Code：total IgE Item Name：tIgE Result：95.96 Reference range：<3years 0-20;3-6years 0-35;6-20years 0-51;>20years 0-100
331	Outpatient	2022-09-20 10:00:00	2022-09-20 11:23:38	女	Female	34	Dermatology Clinic	过敏性皮炎	Allergic dermatitis	Item Code：total IgE Item Name：tIgE Result：108.88 Reference range：<3years 0-20;3-6years 0-35;6-20years 0-51;>20years 0-100
332	Outpatient	2023-09-19 10:00:00	2023-09-19 11:16:02	女	Female	35	Respiratory & Critical Care Clinic	咳嗽	cough	Item Code：total IgE Item Name：tIgE Result：111.05 Reference range：<3years 0-20;3-6years 0-35;6-20years 0-51;>20years 0-100
333	Outpatient	2021-04-07 08:00:00	2021-04-07 08:48:42	女	Female	48	Dermatology Clinic	过敏性皮炎	Allergic dermatitis	Item Code：total IgE Item Name：tIgE Result：14.09 Reference range：<3years 0-20;3-6years 0-35;6-20years 0-51;>20years 0-100
334	Outpatient	2020-11-18 08:59:02	2020-11-18 09:29:39	女	Female	45	Dermatology Clinic	梅毒	syphilis	Item Code：total IgE Item Name：tIgE Result：19.48 Reference range：<3years 0-20;3-6years 0-35;6-20years 0-51;>20years 0-100
335	Outpatient	2022-06-18 09:00:00	2022-06-18 10:32:24	女	Female	44	Otorhinolaryngology Clinic	过敏性鼻炎[变应性鼻炎]	Allergic rhinitis [allergic rhinitis]	Item Code：total IgE Item Name：tIgE Result：58.25 Reference range：<3years 0-20;3-6years 0-35;6-20years 0-51;>20years 0-100
336	Outpatient	2021-07-12 08:29:31	2021-07-12 09:00:02	女	Female	36	Respiratory & Critical Care Clinic	咳嗽	cough	Item Code：total IgE Item Name：tIgE Result：6.55 Reference range：<3years 0-20;3-6years 0-35;6-20years 0-51;>20years 0-100
337	Outpatient	2020-09-29 10:02:56	2020-09-30 08:50:30	女	Female	69	Rheumatology and Immunology Clinic	结缔组织病,结缔组织病	Connective tissue disease, connective tissue disease	Item Code：total IgE Item Name：tIgE Result：380.35 Reference range：<3years 0-20;3-6years 0-35;6-20years 0-51;>20years 0-100
338	Outpatient	2021-01-12 10:30:00	2021-01-12 11:50:39	女	Female	35	Respiratory & Critical Care Clinic	气短	Shortness of breath	Item Code：total IgE Item Name：tIgE Result：33.45 Reference range：<3years 0-20;3-6years 0-35;6-20years 0-51;>20years 0-100
339	Outpatient	2019-04-17 08:03:56	2019-04-17 10:51:39	女	Female	62	Dermatology Clinic	慢性荨麻疹	Chronic urticaria	Item Code：total IgE Item Name：tIgE Result：116.79 Reference range：0--100
340	Outpatient	2023-06-09 08:30:00	2023-06-09 11:12:32	女	Female	38	Dermatology Clinic	健康查体	Healthy body check	Item Code：total IgE Item Name：tIgE Result：40.35 Reference range：<3years 0-20;3-6years 0-35;6-20years 0-51;>20years 0-100
341	Outpatient	2022-08-01 09:00:00	2022-08-01 09:38:10	女	Female	19	Otorhinolaryngology Clinic	变应性鼻炎	Allergic rhinitis	Item Code：total IgE Item Name：tIgE Result：473.87 Reference range：<3years 0-20;3-6years 0-35;6-20years 0-51;>20years 0-100
342	Outpatient	2019-09-04 09:00:00	2019-09-04 09:47:20	女	Female	62	Respiratory Medicine Clinic	咳嗽	cough	Item Code：total IgE Item Name：tIgE Result：127.31 Reference range：0--100
343	Outpatient	2021-12-13 13:36:03	2021-12-14 11:39:11	女	Female	58	General practice outpatient clinic	溃疡性结肠炎	Ulcerative colitis	Item Code：WTHF Item Name：Walnut pollen Result：0.26 0 Reference range：<0.35,Item Code：TCHF Item Name：Ragweed pollen Result：0.33 0 Reference range：<0.35,Item Code：GSP Item Name：Dog epithelium Result：0.25 0 Reference range：<0.35,Item Code：MJ_MY Item Name：Mold Result：0.21 0 Reference range：<0.35,Item Code：MM Item Name：Cat hair Result：0.22 0 Reference range：<0.35,Item Code：zl Item Name：Cockroach Resul…
344	Outpatient	2021-12-13 13:36:03	2021-12-17 09:09:13	女	Female	58	General practice outpatient clinic	溃疡性结肠炎	Ulcerative colitis	Item Code：XIA Item Name：Shrimp Result：0.09 0 Reference range：<0.35,Item Code：XHS Item Name：Tomato Result：0.13 0 Reference range：<0.35,Item Code：jg Item Name：Nut Result：0.12 0 Reference range：<0.35,Item Code：JD Item Name：Egg Result：0.11 0 Reference range：<0.35,Item Code：yu Item Name：Fish Result：0.04 0 Reference range：<0.35,Item Code：XIE Item Name：Crab Result：0.10 0 Reference range：<0.35,Item Code：…
345	Outpatient	2023-07-18 08:53:18	2023-07-18 11:15:46	女	Female	33	Respiratory & Critical Care Clinic	呼吸道感染	Respiratory tract infection	Item Code：total IgE Item Name：tIgE Result：68.61 Reference range：<3years 0-20;3-6years 0-35;6-20years 0-51;>20years 0-100
346	Outpatient	2020-06-15 08:35:34	2020-06-15 09:40:01	女	Female	32	Respiratory Medicine Clinic	支气管炎	bronchitis	Item Code：total IgE Item Name：tIgE Result：189.96 Reference range：0--100
347	Outpatient	2020-12-16 09:50:08	2020-12-16 10:18:21	男	Male	61	Dermatology Clinic	慢性荨麻疹	Chronic urticaria	Item Code：total IgE Item Name：tIgE Result：382.69 Reference range：<3years 0-20;3-6years 0-35;6-20years 0-51;>20years 0-100
348	Outpatient	2022-11-11 09:30:00	2022-11-11 10:17:29	女	Female	37	Dermatology Clinic	湿疹	eczema	Item Code：total IgE Item Name：tIgE Result：34.51 Reference range：<3years 0-20;3-6years 0-35;6-20years 0-51;>20years 0-100
349	Outpatient	2022-07-18 08:00:00	2022-07-18 10:14:03	男	Male	62	Dermatology Clinic	特应性皮炎	Atopic dermatitis	Item Code：total IgE Item Name：tIgE Result：60.44 Reference range：<3years 0-20;3-6years 0-35;6-20years 0-51;>20years 0-100
350	Outpatient	2021-12-06 07:31:22	2021-12-06 08:33:36	男	Male	72	General practice outpatient clinic	健康查体	Healthy body check	Item Code：total IgE Item Name：tIgE Result：196.26 Reference range：<3years 0-20;3-6years 0-35;6-20years 0-51;>20years 0-100
351	Outpatient	2020-08-17 13:25:38	2020-08-17 13:43:21	女	Female	50	Respiratory Medicine Clinic	亚急性咳嗽	Subacute cough	Item Code：total IgE Item Name：tIgE Result：64.02 Reference range：0--100
352	Outpatient	2022-08-17 10:30:00	2022-08-17 10:48:52	女	Female	25	Dermatology Clinic	皮疹	rash	Item Code：total IgE Item Name：tIgE Result：132.46 Reference range：<3years 0-20;3-6years 0-35;6-20years 0-51;>20years 0-100
353	Outpatient	2021-12-28 08:12:41	2021-12-28 14:59:09	女	Female	71	Psychiatric Outpatient Clinic	焦虑状态	Anxiety status	Item Code：total IgE Item Name：tIgE Result：455.55 Reference range：<3years 0-20;3-6years 0-35;6-20years 0-51;>20years 0-100
354	Outpatient	2023-03-15 07:58:48	2023-03-15 10:16:10	男	Male	50	Dermatology Clinic	哮喘	asthma	Item Code：total IgE Item Name：tIgE Result：94.59 Reference range：<3years 0-20;3-6years 0-35;6-20years 0-51;>20years 0-100
355	Outpatient	2019-12-18 14:03:58	2019-12-18 14:42:41	女	Female	32	Dermatology Clinic	过敏性皮炎	Allergic dermatitis	Item Code：total IgE Item Name：tIgE Result：100.33 Reference range：0--100
356	Outpatient	2023-05-22 08:41:42	2023-05-22 10:56:20	男	Male	44	Dermatology Clinic	荨麻疹	Urticaria	Item Code：total IgE Item Name：tIgE Result：82.20 Reference range：<3years 0-20;3-6years 0-35;6-20years 0-51;>20years 0-100
357	Outpatient	2023-01-11 10:15:07	2023-01-11 11:57:11	女	Female	60	Dermatology Clinic	过敏性皮炎	Allergic dermatitis	Item Code：total IgE Item Name：tIgE Result：83.38 Reference range：<3years 0-20;3-6years 0-35;6-20years 0-51;>20years 0-100
358	Outpatient	2022-08-08 13:00:00	2022-08-08 11:35:29	女	Female	35	Dermatology Clinic	皮疹	rash	Item Code：total IgE Item Name：tIgE Result：15.88 Reference range：<3years 0-20;3-6years 0-35;6-20years 0-51;>20years 0-100
359	Outpatient	2023-08-24 13:30:00	2023-08-27 09:10:27	女	Female	39	Rheumatology and Immunology Clinic	关节痛	Joint pain	Item Code：total IgE Item Name：tIgE Result：73.77 Reference range：<3years 0-20;3-6years 0-35;6-20years 0-51;>20years 0-100
360	Outpatient	2022-10-01 13:00:00	2022-10-01 13:37:52	女	Female	66	Dermatology Clinic	荨麻疹	Urticaria	Item Code：total IgE Item Name：tIgE Result：522.5 Reference range：<3years 0-20;3-6years 0-35;6-20years 0-51;>20years 0-100
361	Outpatient	2018-09-14 08:26:33	2018-09-14 09:06:47	女	Female	62	Respiratory Medicine Clinic	咳嗽	cough	Item Code：total IgE Item Name：tIgE Result：20-50 Reference range：0--100
362	Outpatient	2021-06-22 13:00:00	2021-06-22 13:41:12	女	Female	57	Dermatology Clinic	过敏性皮炎	Allergic dermatitis	Item Code：total IgE Item Name：tIgE Result：20.94 Reference range：<3years 0-20;3-6years 0-35;6-20years 0-51;>20years 0-100
363	Outpatient	2019-03-14 08:43:34	2019-03-14 09:55:50	女	Female	31	Respiratory Medicine Clinic	咳嗽	cough	Item Code：total IgE Item Name：tIgE Result：113.59 Reference range：0--100
364	Outpatient	2023-11-30 15:30:00	2023-12-01 07:55:40	女	Female	39	Respiratory & Critical Care Clinic	咳嗽	cough	Item Code：total IgE Item Name：tIgE Result：102.88 Reference range：<3years 0-20;3-6years 0-35;6-20years 0-51;>20years 0-100
365	Outpatient	2023-03-31 08:00:00	2023-03-31 09:17:08	女	Female	54	Respiratory & Critical Care Clinic	慢性咳嗽	Chronic cough	Item Code：total IgE Item Name：tIgE Result：41.84 Reference range：<3years 0-20;3-6years 0-35;6-20years 0-51;>20years 0-100
366	Outpatient	2022-01-08 15:16:58	2022-01-08 15:35:19	女	Female	32	Dermatology Clinic	荨麻疹	Urticaria	Item Code：total IgE Item Name：tIgE Result：29.69 Reference range：<3years 0-20;3-6years 0-35;6-20years 0-51;>20years 0-100
367	Outpatient	2022-09-05 09:18:05	2022-09-05 10:25:08	女	Female	58	Dermatology Clinic	过敏性鼻炎[变应性鼻炎]	Allergic rhinitis [allergic rhinitis]	Item Code：total IgE Item Name：tIgE Result：44.54 Reference range：<3years 0-20;3-6years 0-35;6-20years 0-51;>20years 0-100
368	Outpatient	2022-09-05 09:18:05	2022-09-05 10:25:11	女	Female	58	Dermatology Clinic	过敏性鼻炎[变应性鼻炎]	Allergic rhinitis [allergic rhinitis]	Item Code：XHS Item Name：Tomato Result：0.03 0 Reference range：<0.35,Item Code：XM Item Name：Wheat Result：0.12 0 Reference range：<0.35,Item Code：hs Item Name：Peanut Result：0.17 0 Reference range：<0.35,Item Code：NN Item Name：Milk Result：0.20 0 Reference range：<0.35,Item Code：DD Item Name：Soybean Result：0.19 0 Reference range：<0.35,Item Code：XIE Item Name：Crab Result：0.27 0 Reference range：<0.35,Item …
369	Outpatient	2020-12-18 08:30:00	2020-12-18 09:24:37	女	Female	69	Otorhinolaryngology Clinic	过敏性鼻炎[变应性鼻炎]	Allergic rhinitis [allergic rhinitis]	Item Code：total IgE Item Name：tIgE Result：95.76 Reference range：<3years 0-20;3-6years 0-35;6-20years 0-51;>20years 0-100
370	Outpatient	2019-07-01 09:47:46	2019-07-01 10:49:59	女	Female	47	Dermatology Clinic	慢性荨麻疹	Chronic urticaria	Item Code：total IgE Item Name：tIgE Result：81.54 Reference range：0--100
371	Outpatient	2023-12-19 09:00:00	2023-12-19 10:14:59	女	Female	42	Respiratory & Critical Care Clinic	健康查体	Healthy body check	Item Code：total IgE Item Name：tIgE Result：>500 Reference range：<3years 0-20;3-6years 0-35;6-20years 0-51;>20years 0-100
372	Outpatient	2023-08-01 14:00:00	2023-08-02 09:10:48	女	Female	79	Respiratory & Critical Care Clinic	健康查体	Healthy body check	Item Code：total IgE Item Name：tIgE Result：48.42 Reference range：<3years 0-20;3-6years 0-35;6-20years 0-51;>20years 0-100
373	Outpatient	2023-08-28 08:00:00	2023-08-28 09:15:45	女	Female	44	Respiratory & Critical Care Clinic	支气管哮喘	Bronchial asthma	Item Code：total IgE Item Name：tIgE Result：51.29 Reference range：<3years 0-20;3-6years 0-35;6-20years 0-51;>20years 0-100
374	Outpatient	2023-08-28 08:00:00	2023-08-28 14:55:20	女	Female	44	Respiratory & Critical Care Clinic	支气管哮喘	Bronchial asthma	Item Code：total IgE Item Name：tIgE Result：143.43 Reference range：<3years 0-20;3-6years 0-35;6-20years 0-51;>20years 0-100
375	Outpatient	2023-06-30 08:31:16	2023-06-30 10:18:12	女	Female	52	Dermatology Clinic	过敏性皮炎	Allergic dermatitis	Item Code：total IgE Item Name：tIgE Result：47.92 Reference range：<3years 0-20;3-6years 0-35;6-20years 0-51;>20years 0-100
376	Outpatient	2023-02-18 14:33:59	2023-02-18 15:46:14	女	Female	43	Dermatology Clinic	过敏性皮炎	Allergic dermatitis	Item Code：total IgE Item Name：tIgE Result：76.59 Reference range：<3years 0-20;3-6years 0-35;6-20years 0-51;>20years 0-100
377	Outpatient	2023-10-15 15:00:00	2023-10-16 10:15:54	女	Female	52	Respiratory & Critical Care Clinic	气短	Shortness of breath	Item Code：total IgE Item Name：tIgE Result：109.40 Reference range：<3years 0-20;3-6years 0-35;6-20years 0-51;>20years 0-100
378	Outpatient	2023-03-06 13:00:00	2023-03-07 09:30:13	男	Male	32	Respiratory & Critical Care Clinic	咳嗽	cough	Item Code：total IgE Item Name：tIgE Result：105.32 Reference range：<3years 0-20;3-6years 0-35;6-20years 0-51;>20years 0-100
379	Outpatient	2023-07-26 10:00:00	2023-07-26 11:14:10	男	Male	31	Dermatology Clinic	皮疹	rash	Item Code：total IgE Item Name：tIgE Result：2.87 Reference range：<3years 0-20;3-6years 0-35;6-20years 0-51;>20years 0-100
380	Outpatient	2022-11-27 11:00:00	2022-11-27 11:36:44	男	Male	23	Dermatology Clinic	丘疹性荨麻疹	Papule urticaria	Item Code：total IgE Item Name：tIgE Result：13.57 Reference range：<3years 0-20;3-6years 0-35;6-20years 0-51;>20years 0-100
381	Outpatient	2021-05-15 10:51:47	2021-05-15 11:21:58	女	Female	49	Dermatology Clinic	过敏性皮炎	Allergic dermatitis	Item Code：total IgE Item Name：tIgE Result：40.36 Reference range：<3years 0-20;3-6years 0-35;6-20years 0-51;>20years 0-100
382	Outpatient	2021-08-09 10:00:00	2021-08-09 10:40:06	男	Male	21	Rheumatology and Immunology Clinic	健康查体	Healthy body check	Item Code：total IgE Item Name：tIgE Result：171.35 Reference range：<3years 0-20;3-6years 0-35;6-20years 0-51;>20years 0-100
383	Outpatient	2021-08-09 10:00:00	2021-08-09 10:40:07	男	Male	21	Rheumatology and Immunology Clinic	健康查体	Healthy body check	Item Code：jg Item Name：Nut Result：0.26 0 Reference range：<0.35,Item Code：XIA Item Name：Shrimp Result：0.11 0 Reference range：<0.35,Item Code：JD Item Name：Egg Result：0.13 0 Reference range：<0.35,Item Code：XHS Item Name：Tomato Result：0.09 0 Reference range：<0.35,Item Code：yu Item Name：Fish Result：0.09 0 Reference range：<0.35,Item Code：hs Item Name：Peanut Result：0.07 0 Reference range：<0.35,Item Code…
384	Outpatient	2023-02-08 10:30:00	2023-02-08 12:49:42	男	Male	36	Respiratory & Critical Care Clinic	咳嗽	cough	Item Code：total IgE Item Name：tIgE Result：22.56 Reference range：<3years 0-20;3-6years 0-35;6-20years 0-51;>20years 0-100
385	Outpatient	2023-02-08 10:30:00	2023-02-08 12:49:51	男	Male	36	Respiratory & Critical Care Clinic	咳嗽	cough	Item Code：MM Item Name：Cat hair Result：0.25 0 Reference range：<0.35,Item Code：YSHF Item Name：Elm pollen Result：0.28 0 Reference range：<0.35,Item Code：TCHF Item Name：Ragweed pollen Result：0.29 0 Reference range：<0.35,Item Code：GSP Item Name：Dog epithelium Result：0.29 0 Reference range：<0.35,Item Code：cm Item Name：Dust mite Result：0.04 0 Reference range：<0.35,Item Code：MJ_MY Item Name：Mold Result：0…
386	Outpatient	2019-08-31 08:57:09	2019-08-31 09:54:03	女	Female	37	Dermatology Clinic	过敏性皮炎	Allergic dermatitis	Item Code：total IgE Item Name：tIgE Result：6.83 Reference range：0--100
387	Outpatient	2023-09-12 12:39:19	2023-09-12 14:24:31	男	Male	73	Respiratory & Critical Care Clinic	呼吸困难	Difficulty in breathing	Item Code：total IgE Item Name：tIgE Result：5.32 Reference range：<3years 0-20;3-6years 0-35;6-20years 0-51;>20years 0-100
388	Outpatient	2023-08-23 15:46:20	2023-08-24 07:56:53	女	Female	44	Dermatology Clinic	慢性荨麻疹	Chronic urticaria	Item Code：total IgE Item Name：tIgE Result：94.93 Reference range：<3years 0-20;3-6years 0-35;6-20years 0-51;>20years 0-100
389	Outpatient	2020-06-03 10:30:00	2020-06-03 11:15:36	女	Female	42	Dermatology Clinic	过敏性皮炎	Allergic dermatitis	Item Code：total IgE Item Name：tIgE Result：35.44 Reference range：0--100
390	Outpatient	2021-11-02 13:44:18	2021-11-02 14:27:04	男	Male	40	Dermatology Clinic	急性荨麻疹(重症)	Acute urticaria (severe)	Item Code：total IgE Item Name：tIgE Result：202.33 Reference range：<3years 0-20;3-6years 0-35;6-20years 0-51;>20years 0-100
391	Outpatient	2022-09-19 10:00:00	2022-09-19 11:08:37	女	Female	52	Respiratory & Critical Care Clinic	咳嗽	cough	Item Code：total IgE Item Name：tIgE Result：18.22 Reference range：<3years 0-20;3-6years 0-35;6-20years 0-51;>20years 0-100
392	Outpatient	2019-06-25 08:33:49	2019-06-25 09:03:56	女	Female	55	Dermatology Clinic	过敏性皮炎	Allergic dermatitis	Item Code：total IgE Item Name：tIgE Result：120.85 Reference range：0--100
393	Outpatient	2023-05-24 10:30:00	2023-05-24 12:24:06	女	Female	36	Dermatology Clinic	过敏性皮炎	Allergic dermatitis	Item Code：MJ_MY Item Name：Mold Result：0.13 0 Reference range：<0.35,Item Code：TCHF Item Name：Ragweed pollen Result：0.04 0 Reference range：<0.35,Item Code：AHHF Item Name：Artemisia pollen Result：0.07 0 Reference range：<0.35,Item Code：zl Item Name：Cockroach Result：0.02 0 Reference range：<0.35,Item Code：MM Item Name：Cat hair Result：0.08 0 Reference range：<0.35,Item Code：LZHF Item Name：Plantain pollen …
394	Outpatient	2023-05-24 10:30:00	2023-05-24 12:24:10	女	Female	36	Dermatology Clinic	过敏性皮炎	Allergic dermatitis	Item Code：total IgE Item Name：tIgE Result：19.71 Reference range：<3years 0-20;3-6years 0-35;6-20years 0-51;>20years 0-100
395	Outpatient	2022-03-08 08:00:59	2022-03-08 08:35:44	男	Male	58	Respiratory & Critical Care Clinic	支气管哮喘	Bronchial asthma	Item Code：total IgE Item Name：tIgE Result：40.29 Reference range：<3years 0-20;3-6years 0-35;6-20years 0-51;>20years 0-100
396	Outpatient	2023-03-25 09:30:00	2023-03-25 11:22:56	男	Male	34	Dermatology Clinic	荨麻疹	Urticaria	Item Code：total IgE Item Name：tIgE Result：424.68 Reference range：<3years 0-20;3-6years 0-35;6-20years 0-51;>20years 0-100
397	Outpatient	2018-04-20 09:43:38	2018-04-20 10:49:07	女	Female	24	Dermatology Clinic	过敏性皮炎	Allergic dermatitis	Item Code：total IgE Item Name：tIgE Result：0-20 Reference range：0--100
398	Outpatient	2022-06-24 07:43:44	2022-06-24 08:43:50	男	Male	34	Dermatology Clinic	雄激素性脱发	Androgenic hair loss	Item Code：total IgE Item Name：tIgE Result：>500 Reference range：<3years 0-20;3-6years 0-35;6-20years 0-51;>20years 0-100
399	Outpatient	2019-05-31 09:21:12	2019-05-31 09:42:54	女	Female	25	Dermatology Clinic	皮疹	rash	Item Code：total IgE Item Name：tIgE Result：10.67 Reference range：0--100
400	Outpatient	2022-07-06 09:00:00	2022-07-06 09:55:55	女	Female	42	Dermatology Clinic	特应性皮炎	Atopic dermatitis	Item Code：total IgE Item Name：tIgE Result：48.63 Reference range：<3years 0-20;3-6years 0-35;6-20years 0-51;>20years 0-100
401	Outpatient	2020-06-05 08:30:00	2020-06-05 09:23:00	男	Male	62	Otorhinolaryngology Clinic	过敏性鼻炎[变应性鼻炎]	Allergic rhinitis [allergic rhinitis]	Item Code：total IgE Item Name：tIgE Result：245.85 Reference range：0--100
402	Outpatient	2022-07-27 09:00:00	2022-07-27 09:31:53	男	Male	67	Dermatology Clinic	特应性皮炎(中重度)	Atopic dermatitis (moderate and severe)	Item Code：total IgE Item Name：tIgE Result：257.77 Reference range：<3years 0-20;3-6years 0-35;6-20years 0-51;>20years 0-100
403	Outpatient	2023-05-24 10:00:00	2023-05-24 11:49:43	男	Male	68	Dermatology Clinic	特应性皮炎(中重度)	Atopic dermatitis (moderate and severe)	Item Code：total IgE Item Name：tIgE Result：>500 Reference range：<3years 0-20;3-6years 0-35;6-20years 0-51;>20years 0-100
404	Outpatient	2023-12-08 09:30:00	2023-12-08 11:11:46	男	Male	68	Dermatology Clinic	特应性皮炎(中重度)	Atopic dermatitis (moderate and severe)	Item Code：total IgE Item Name：tIgE Result：133.91 Reference range：<3years 0-20;3-6years 0-35;6-20years 0-51;>20years 0-100
405	Outpatient	2023-10-04 08:00:00	2023-10-04 09:10:23	男	Male	60	Dermatology Clinic	丘疹性荨麻疹	Papule urticaria	Item Code：total IgE Item Name：tIgE Result：107.18 Reference range：<3years 0-20;3-6years 0-35;6-20years 0-51;>20years 0-100
406	Outpatient	2018-05-07 08:19:21	2018-05-07 09:08:58	女	Female	58	Respiratory Medicine Clinic	咳嗽	cough	Item Code：total IgE Item Name：tIgE Result：0-20 Reference range：0--100
407	Outpatient	2023-07-17 07:45:03	2023-07-17 09:05:48	男	Male	62	Respiratory & Critical Care Clinic	呼吸困难	Difficulty in breathing	Item Code：total IgE Item Name：tIgE Result：190.54 Reference range：<3years 0-20;3-6years 0-35;6-20years 0-51;>20years 0-100
408	Outpatient	2019-11-28 13:40:19	2019-11-28 14:29:01	男	Male	33	Dermatology Clinic	过敏性紫癜	Allergic purpura	Item Code：total IgE Item Name：tIgE Result：87.81 Reference range：0--100
409	Outpatient	2023-06-25 08:00:00	2023-06-25 09:10:45	男	Male	47	Dermatology Clinic	荨麻疹	Urticaria	Item Code：total IgE Item Name：tIgE Result：168.38 Reference range：<3years 0-20;3-6years 0-35;6-20years 0-51;>20years 0-100
410	Outpatient	2021-01-26 12:37:23	2021-01-26 13:38:40	女	Female	38	Respiratory & Critical Care Clinic	咳嗽	cough	Item Code：total IgE Item Name：tIgE Result：96.46 Reference range：<3years 0-20;3-6years 0-35;6-20years 0-51;>20years 0-100
411	Outpatient	2019-09-25 10:28:23	2019-09-26 08:40:32	男	Male	35	Respiratory Medicine Clinic	咳嗽	cough	Item Code：total IgE Item Name：tIgE Result：96.20 Reference range：0--100
412	Outpatient	2023-05-29 10:30:00	2023-05-29 11:56:25	女	Female	67	Dermatology Clinic	皮疹	rash	Item Code：total IgE Item Name：tIgE Result：77.42 Reference range：<3years 0-20;3-6years 0-35;6-20years 0-51;>20years 0-100
413	Outpatient	2021-12-25 08:09:34	2021-12-25 08:54:00	女	Female	26	Dermatology Clinic	变态反应	allergy	Item Code：total IgE Item Name：tIgE Result：26.33 Reference range：<3years 0-20;3-6years 0-35;6-20years 0-51;>20years 0-100
414	Outpatient	2021-11-17 09:54:24	2021-11-17 10:33:37	男	Male	49	Dermatology Clinic	湿疹样皮炎	Eczema-like dermatitis	Item Code：total IgE Item Name：tIgE Result：102.81 Reference range：<3years 0-20;3-6years 0-35;6-20years 0-51;>20years 0-100
415	Outpatient	2019-05-22 15:07:17	2019-05-22 15:45:56	男	Male	23	Dermatology Clinic	荨麻疹	Urticaria	Item Code：total IgE Item Name：tIgE Result：69.75 Reference range：0--100
416	Outpatient	2022-03-02 11:14:52	2022-03-02 13:31:54	女	Female	71	Dermatology Clinic	慢性荨麻疹	Chronic urticaria	Item Code：total IgE Item Name：tIgE Result：80.35 Reference range：<3years 0-20;3-6years 0-35;6-20years 0-51;>20years 0-100
417	Outpatient	2018-10-07 09:18:58	2018-10-07 10:26:17	女	Female	27	Dermatology Clinic	过敏性皮炎	Allergic dermatitis	Item Code：total IgE Item Name：tIgE Result：>200 Reference range：0--100
418	Outpatient	2018-07-09 13:37:04	2018-07-09 14:20:32	女	Female	27	Dermatology Clinic	荨麻疹	Urticaria	Item Code：total IgE Item Name：tIgE Result：100-200 Reference range：0--100
419	Outpatient	2023-09-14 09:52:05	2023-09-14 11:10:57	男	Male	40	Otorhinolaryngology Clinic	变应性鼻炎,过敏性鼻炎[变应性鼻炎]	Allergic rhinitis, allergic rhinitis [allergic rhinitis]	Item Code：total IgE Item Name：tIgE Result：108.17 Reference range：<3years 0-20;3-6years 0-35;6-20years 0-51;>20years 0-100
420	Outpatient	2023-09-14 09:52:05	2023-09-14 11:16:19	男	Male	40	Otorhinolaryngology Clinic	变应性鼻炎,过敏性鼻炎[变应性鼻炎]	Allergic rhinitis, allergic rhinitis [allergic rhinitis]	Item Code：LZHF Item Name：Plantain pollen Result：0.10 0 Reference range：<0.35,Item Code：GSP Item Name：Dog epithelium Result：0.46 1 Reference range：<0.35,Item Code：cm Item Name：Dust mite Result：0.16 0 Reference range：<0.35,Item Code：WTHF Item Name：Walnut pollen Result：0.59 1 Reference range：<0.35,Item Code：MJ_MY Item Name：Mold Result：0.38 1 Reference range：<0.35,Item Code：YSHF Item Name：Elm pollen …
421	Outpatient	2021-06-23 08:30:00	2021-06-24 08:40:50	女	Female	36	Respiratory & Critical Care Clinic	咳嗽	cough	Item Code：total IgE Item Name：tIgE Result：46.86 Reference range：<3years 0-20;3-6years 0-35;6-20years 0-51;>20years 0-100
422	Outpatient	2023-09-10 08:30:00	2023-09-10 12:08:15	男	Male	58	Dermatology Clinic	带状疱疹	Herpes zoster	Item Code：total IgE Item Name：tIgE Result：51.57 Reference range：<3years 0-20;3-6years 0-35;6-20years 0-51;>20years 0-100
423	Outpatient	2022-09-24 08:00:00	2022-09-24 09:39:59	男	Male	35	Dermatology Clinic	荨麻疹	Urticaria	Item Code：total IgE Item Name：tIgE Result：206.80 Reference range：<3years 0-20;3-6years 0-35;6-20years 0-51;>20years 0-100
424	Outpatient	2018-08-06 10:30:07	2018-08-06 10:56:09	女	Female	22	Dermatology Clinic	湿疹样皮炎	Eczema-like dermatitis	Item Code：total IgE Item Name：tIgE Result：0-20 Reference range：0--100
425	Outpatient	2019-07-16 07:36:15	2019-07-16 09:03:56	女	Female	53	Respiratory Medicine Clinic	呼吸困难	Difficulty in breathing	Item Code：total IgE Item Name：tIgE Result：47.32 Reference range：0--100
426	Outpatient	2019-07-16 07:36:15	2019-07-16 09:06:16	女	Female	53	Respiratory Medicine Clinic	呼吸困难	Difficulty in breathing	Item Code：MJ_MY Item Name：Mold Result：0.15 Reference range：negative,Item Code：WTHF Item Name：Walnut pollen Result：0.17 Reference range：negative,Item Code：LZHF Item Name：Plantain pollen Result：0.18 Reference range：negative,Item Code：MM Item Name：Cat hair Result：0.13 Reference range：negative,Item Code：cm Item Name：Dust mite Result：0.35 Reference range：negative,Item Code：GSP Item Name：Dog epithelium…
427	Outpatient	2022-08-05 16:00:00	2022-08-05 16:43:03	女	Female	40	Dermatology Clinic	过敏性皮炎	Allergic dermatitis	Item Code：total IgE Item Name：tIgE Result：17.69 Reference range：<3years 0-20;3-6years 0-35;6-20years 0-51;>20years 0-100
428	Outpatient	2019-10-22 08:07:33	2019-10-22 08:52:50	女	Female	20	Respiratory Medicine Clinic	呼吸道感染	Respiratory tract infection	Item Code：total IgE Item Name：tIgE Result：40.36 Reference range：0--51
429	Outpatient	2018-04-20 08:08:03	2018-04-20 09:06:47	男	Male	79	Respiratory Medicine Clinic	咳嗽	cough	Item Code：total IgE Item Name：tIgE Result：50-100 Reference range：0--100
430	Outpatient	2018-03-29 08:11:02	2018-03-29 08:59:27	女	Female	40	Dermatology Clinic	脂溢性皮炎	Seborrheic dermatitis	Item Code：total IgE Item Name：tIgE Result：100-200 Reference range：0--100
431	Outpatient	2023-09-11 09:30:00	2023-09-11 11:16:55	女	Female	41	Dermatology Clinic	湿疹	eczema	Item Code：total IgE Item Name：tIgE Result：51.34 Reference range：<3years 0-20;3-6years 0-35;6-20years 0-51;>20years 0-100
432	Outpatient	2023-03-27 15:00:00	2023-03-28 07:30:45	女	Female	53	Respiratory & Critical Care Clinic	呼吸困难	Difficulty in breathing	Item Code：total IgE Item Name：tIgE Result：95.60 Reference range：<3years 0-20;3-6years 0-35;6-20years 0-51;>20years 0-100
433	Outpatient	2018-06-06 08:34:56	2018-06-06 09:02:36	男	Male	40	General practice outpatient clinic	健康查体	Healthy body check	Item Code：AHHF Item Name：Artemisia pollen Result：0.21 Reference range：negative,Item Code：MJ_MY Item Name：Mold Result：0.01 Reference range：negative,Item Code：TCHF Item Name：Ragweed pollen Result：0.01 Reference range：negative,Item Code：MM Item Name：Cat hair Result：0.03 Reference range：negative,Item Code：GSP Item Name：Dog epithelium Result：0.05 Reference range：negative,Item Code：cm Item Name：Dust mi…
434	Outpatient	2022-09-19 09:30:00	2022-09-19 11:51:50	女	Female	56	Dermatology Clinic	特应性皮炎(中重度)	Atopic dermatitis (moderate and severe)	Item Code：total IgE Item Name：tIgE Result：52.87 Reference range：<3years 0-20;3-6years 0-35;6-20years 0-51;>20years 0-100
435	Outpatient	2023-11-28 13:30:00	2023-11-28 14:53:44	男	Male	77	Dermatology Clinic	湿疹	eczema	Item Code：total IgE Item Name：tIgE Result：104.53 Reference range：<3years 0-20;3-6years 0-35;6-20years 0-51;>20years 0-100
436	Outpatient	2022-09-15 08:00:00	2022-09-15 09:13:54	男	Male	40	Dermatology Clinic	湿疹样皮炎	Eczema-like dermatitis	Item Code：total IgE Item Name：tIgE Result：91.39 Reference range：<3years 0-20;3-6years 0-35;6-20years 0-51;>20years 0-100
437	Outpatient	2022-12-03 08:30:00	2022-12-03 10:06:54	女	Female	41	Dermatology Clinic	荨麻疹	Urticaria	Item Code：total IgE Item Name：tIgE Result：131.50 Reference range：<3years 0-20;3-6years 0-35;6-20years 0-51;>20years 0-100
438	Outpatient	2021-04-02 09:00:00	2021-04-02 10:01:32	男	Male	21	Otorhinolaryngology Clinic	过敏性鼻炎[变应性鼻炎]	Allergic rhinitis [allergic rhinitis]	Item Code：total IgE Item Name：tIgE Result：98.72 Reference range：<3years 0-20;3-6years 0-35;6-20years 0-51;>20years 0-100
439	Outpatient	2023-11-20 08:00:00	2023-11-20 09:09:20	男	Male	27	Rheumatology and Immunology Clinic	关节痛,健康查体	Joint pain, health examination	Item Code：total IgE Item Name：tIgE Result：108.92 Reference range：<3years 0-20;3-6years 0-35;6-20years 0-51;>20years 0-100
440	Outpatient	2018-04-13 09:05:21	2018-04-13 10:02:28	男	Male	29	Respiratory Medicine Clinic	胸闷	Chest tightness	Item Code：total IgE Item Name：tIgE Result：20-50 Reference range：0--100
441	Outpatient	2021-10-30 13:00:00	2021-10-30 13:36:29	女	Female	40	Dermatology Clinic	湿疹样皮炎	Eczema-like dermatitis	Item Code：total IgE Item Name：tIgE Result：42.96 Reference range：<3years 0-20;3-6years 0-35;6-20years 0-51;>20years 0-100
442	Outpatient	2022-01-14 09:30:00	2022-01-14 10:17:16	女	Female	59	Gastroenterology Clinic	上腹痛	Upper abdominal pain	Item Code：total IgE Item Name：tIgE Result：68.45 Reference range：<3years 0-20;3-6years 0-35;6-20years 0-51;>20years 0-100
443	Outpatient	2021-03-15 08:30:00	2021-03-15 09:12:55	女	Female	57	Respiratory & Critical Care Clinic	支气管炎	bronchitis	Item Code：total IgE Item Name：tIgE Result：18.83 Reference range：<3years 0-20;3-6years 0-35;6-20years 0-51;>20years 0-100
444	Outpatient	2023-03-17 12:56:26	2023-03-17 13:52:55	男	Male	68	Dermatology Clinic	特应性皮炎(中重度)	Atopic dermatitis (moderate and severe)	Item Code：total IgE Item Name：tIgE Result：97.71 Reference range：<3years 0-20;3-6years 0-35;6-20years 0-51;>20years 0-100
445	Outpatient	2023-07-03 08:30:00	2023-07-03 10:13:26	男	Male	68	Dermatology Clinic	特应性皮炎(中重度)	Atopic dermatitis (moderate and severe)	Item Code：total IgE Item Name：tIgE Result：>500 Reference range：<3years 0-20;3-6years 0-35;6-20years 0-51;>20years 0-100
446	Outpatient	2022-06-30 14:30:00	2022-06-30 15:31:10	女	Female	36	Respiratory & Critical Care Clinic	咳嗽,咳嗽	Cough, cough	Item Code：total IgE Item Name：tIgE Result：76.11 Reference range：<3years 0-20;3-6years 0-35;6-20years 0-51;>20years 0-100
447	Outpatient	2022-07-12 16:00:00	2022-07-12 16:22:26	女	Female	32	Dermatology Clinic	过敏性皮炎	Allergic dermatitis	Item Code：total IgE Item Name：tIgE Result：35.44 Reference range：<3years 0-20;3-6years 0-35;6-20years 0-51;>20years 0-100
448	Outpatient	2019-05-10 10:33:17	2019-05-10 11:00:05	男	Male	36	Respiratory Medicine Clinic	急性气管支气管炎	Acute tracheobronchiolitis	Item Code：total IgE Item Name：tIgE Result：41.10 Reference range：0--100
449	Outpatient	2021-08-19 08:22:32	2021-08-19 08:51:54	男	Male	32	Respiratory & Critical Care Clinic	气管支气管炎	Tracheobronchiolitis	Item Code：total IgE Item Name：tIgE Result：522.5 Reference range：<3years 0-20;3-6years 0-35;6-20years 0-51;>20years 0-100
450	Outpatient	2023-08-16 14:30:00	2023-08-16 15:06:48	男	Male	41	Dermatology Clinic	过敏性皮炎	Allergic dermatitis	Item Code：total IgE Item Name：tIgE Result：121.24 Reference range：<3years 0-20;3-6years 0-35;6-20years 0-51;>20years 0-100
451	Outpatient	2023-11-20 10:00:00	2023-11-20 12:09:30	女	Female	39	Respiratory & Critical Care Clinic	咳嗽,咳嗽	Cough, cough	Item Code：total IgE Item Name：tIgE Result：365.34 Reference range：<3years 0-20;3-6years 0-35;6-20years 0-51;>20years 0-100
452	Outpatient	2020-12-21 10:36:26	2020-12-21 11:11:11	女	Female	54	Respiratory & Critical Care Clinic	气短	Shortness of breath	Item Code：total IgE Item Name：tIgE Result：36.61 Reference range：<3years 0-20;3-6years 0-35;6-20years 0-51;>20years 0-100
453	Outpatient	2020-05-30 08:00:00	2020-05-30 09:00:42	女	Female	61	Dermatology Clinic	急性荨麻疹	Acute urticaria	Item Code：total IgE Item Name：tIgE Result：521.31 Reference range：0--100
454	Outpatient	2018-06-21 07:48:21	2018-06-21 08:22:10	女	Female	41	Dermatology Clinic	慢性荨麻疹	Chronic urticaria	Item Code：total IgE Item Name：tIgE Result：100-200 Reference range：0--100
455	Outpatient	2022-05-13 15:51:34	2022-05-16 08:11:39	女	Female	38	Rheumatology and Immunology Clinic	关节痛	Joint pain	Item Code：total IgE Item Name：tIgE Result：249.66 Reference range：<3years 0-20;3-6years 0-35;6-20years 0-51;>20years 0-100
456	Outpatient	2022-06-24 09:30:00	2022-06-27 09:40:43	女	Female	38	Gynecology Clinic	健康查体	Healthy body check	Item Code：total IgE Item Name：tIgE Result：235.45 Reference range：<3years 0-20;3-6years 0-35;6-20years 0-51;>20years 0-100
457	Outpatient	2022-07-14 10:30:00	2022-07-14 11:01:44	女	Female	53	Respiratory & Critical Care Clinic	咳嗽	cough	Item Code：total IgE Item Name：tIgE Result：158.13 Reference range：<3years 0-20;3-6years 0-35;6-20years 0-51;>20years 0-100
458	Outpatient	2022-08-22 09:00:00	2022-08-22 10:18:14	男	Male	36	Respiratory & Critical Care Clinic	支气管炎	bronchitis	Item Code：total IgE Item Name：tIgE Result：55.75 Reference range：<3years 0-20;3-6years 0-35;6-20years 0-51;>20years 0-100
459	Outpatient	2020-03-30 08:30:00	2020-03-30 10:06:44	女	Female	34	Respiratory Medicine Clinic	咳嗽	cough	Item Code：total IgE Item Name：tIgE Result：38.26 Reference range：0--100
460	Outpatient	2019-06-17 15:03:28	2019-06-18 08:02:29	女	Female	73	Dermatology Clinic	荨麻疹	Urticaria	Item Code：total IgE Item Name：tIgE Result：61.84 Reference range：0--100
461	Outpatient	2023-12-01 10:00:00	2023-12-01 12:08:12	女	Female	38	Dermatology Clinic	荨麻疹	Urticaria	Item Code：total IgE Item Name：tIgE Result：16.68 Reference range：<3years 0-20;3-6years 0-35;6-20years 0-51;>20years 0-100
462	Outpatient	2022-05-10 08:54:49	2022-05-10 09:35:09	女	Female	57	Dermatology Clinic	酒渣鼻	Rosacea	Item Code：total IgE Item Name：tIgE Result：13.12 Reference range：<3years 0-20;3-6years 0-35;6-20years 0-51;>20years 0-100
463	Outpatient	2021-07-19 07:48:37	2021-07-19 10:09:13	女	Female	63	Rheumatology and Immunology Clinic	关节痛	Joint pain	Item Code：total IgE Item Name：tIgE Result：>500 Reference range：<3years 0-20;3-6years 0-35;6-20years 0-51;>20years 0-100
464	Outpatient	2023-01-13 14:00:00	2023-01-13 14:42:22	女	Female	38	Respiratory & Critical Care Clinic	呼吸困难	Difficulty in breathing	Item Code：total IgE Item Name：tIgE Result：94.92 Reference range：<3years 0-20;3-6years 0-35;6-20years 0-51;>20years 0-100
465	Outpatient	2023-02-15 10:00:00	2023-02-15 13:32:23	男	Male	25	Respiratory & Critical Care Clinic	咳嗽	cough	Item Code：total IgE Item Name：tIgE Result：57.75 Reference range：<3years 0-20;3-6years 0-35;6-20years 0-51;>20years 0-100
466	Outpatient	2023-02-15 10:00:00	2023-02-15 13:32:26	男	Male	25	Respiratory & Critical Care Clinic	咳嗽	cough	Item Code：YSHF Item Name：Elm pollen Result：0.08 0 Reference range：<0.35,Item Code：WTHF Item Name：Walnut pollen Result：0.12 0 Reference range：<0.35,Item Code：MJ_MY Item Name：Mold Result：0.06 0 Reference range：<0.35,Item Code：AHHF Item Name：Artemisia pollen Result：0.08 0 Reference range：<0.35,Item Code：cm Item Name：Dust mite Result：0.09 0 Reference range：<0.35,Item Code：TCHF Item Name：Ragweed polle…
467	Outpatient	2021-12-30 10:00:00	2021-12-30 10:38:00	男	Male	32	Respiratory & Critical Care Clinic	气管支气管炎	Tracheobronchiolitis	Item Code：total IgE Item Name：tIgE Result：285.35 Reference range：<3years 0-20;3-6years 0-35;6-20years 0-51;>20years 0-100
468	Outpatient	2023-04-02 10:58:38	2023-04-02 12:01:55	女	Female	41	Dermatology Clinic	荨麻疹	Urticaria	Item Code：total IgE Item Name：tIgE Result：53.28 Reference range：<3years 0-20;3-6years 0-35;6-20years 0-51;>20years 0-100
469	Outpatient	2023-09-17 14:00:00	2023-09-18 07:45:59	女	Female	34	Nephrology Outpatient Department	健康查体	Healthy body check	Item Code：total IgE Item Name：tIgE Result：42.97 Reference range：<3years 0-20;3-6years 0-35;6-20years 0-51;>20years 0-100
470	Outpatient	2018-01-17 10:35:34	2018-01-17 11:12:25	女	Female	29	Respiratory Medicine Clinic	咳嗽	cough	Item Code：total IgE Item Name：tIgE Result：20-50 Reference range：0--100
471	Outpatient	2022-02-12 09:06:41	2022-02-12 09:42:10	女	Female	38	Dermatology Clinic	湿疹样皮炎	Eczema-like dermatitis	Item Code：total IgE Item Name：tIgE Result：81.06 Reference range：<3years 0-20;3-6years 0-35;6-20years 0-51;>20years 0-100
472	Outpatient	2020-11-13 14:55:13	2020-11-13 15:18:08	女	Female	41	Respiratory & Critical Care Clinic	胸闷	Chest tightness	Item Code：total IgE Item Name：tIgE Result：111.04 Reference range：<3years 0-20;3-6years 0-35;6-20years 0-51;>20years 0-100
473	Outpatient	2023-06-30 13:30:52	2023-06-30 15:26:24	男	Male	75	Dermatology Clinic	湿疹	eczema	Item Code：total IgE Item Name：tIgE Result：1.27 Reference range：<3years 0-20;3-6years 0-35;6-20years 0-51;>20years 0-100
474	Outpatient	2018-08-01 14:16:42	2018-08-01 14:35:29	女	Female	60	Dermatology Clinic	过敏性皮炎	Allergic dermatitis	Item Code：total IgE Item Name：tIgE Result：0-20 Reference range：0--100
475	Outpatient	2021-05-31 08:00:00	2021-05-31 08:46:00	男	Male	80	Respiratory & Critical Care Clinic	肺部阴影	Lung shadow	Item Code：total IgE Item Name：tIgE Result：31.71 Reference range：<3years 0-20;3-6years 0-35;6-20years 0-51;>20years 0-100
476	Outpatient	2021-09-09 08:00:00	2021-09-09 09:35:38	男	Male	66	Otorhinolaryngology Clinic	健康查体	Healthy body check	Item Code：total IgE Item Name：tIgE Result：91.08 Reference range：<3years 0-20;3-6years 0-35;6-20years 0-51;>20years 0-100
477	Outpatient	2018-03-09 09:54:01	2018-03-09 10:37:03	女	Female	62	Dermatology Clinic	湿疹	eczema	Item Code：JD Item Name：Egg Result：0.02 Reference range：negative,Item Code：XM Item Name：Wheat Result：0.02 Reference range：negative,Item Code：XIE Item Name：Crab Result：0.03 Reference range：negative,Item Code：XHS Item Name：Tomato Result：0.12 Reference range：negative,Item Code：XIA Item Name：Shrimp Result：0.03 Reference range：negative,Item Code：DD Item Name：Soybean Result：0.02 Reference range：negative…
478	Outpatient	2018-03-09 09:54:01	2018-03-09 10:38:00	女	Female	62	Dermatology Clinic	湿疹	eczema	Item Code：total IgE Item Name：tIgE Result：0-20 Reference range：0--100
479	Outpatient	2020-12-08 14:00:00	2020-12-15 09:31:27	女	Female	28	Respiratory & Critical Care Clinic	咳嗽	cough	Item Code：total IgE Item Name：tIgE Result：32.71 Reference range：<3years 0-20;3-6years 0-35;6-20years 0-51;>20years 0-100
480	Outpatient	2022-06-11	2022-06-11 15:14:17	女	Female	38	Respiratory & Critical Care Clinic	咳嗽	cough	Item Code：total IgE Item Name：tIgE Result：108.85 Reference range：<3years 0-20;3-6years 0-35;6-20years 0-51;>20years 0-100
481	Outpatient	2022-07-28 08:00:00	2022-07-28 09:11:35	女	Female	32	Dermatology Clinic	特发性荨麻疹	Idiopathic urticaria	Item Code：total IgE Item Name：tIgE Result：195.04 Reference range：<3years 0-20;3-6years 0-35;6-20years 0-51;>20years 0-100
482	Outpatient	2019-11-01 12:51:01	2019-11-02 09:55:35	男	Male	27	Dermatology Clinic	丘疹性荨麻疹	Papule urticaria	Item Code：total IgE Item Name：tIgE Result：82.06 Reference range：0--100
483	Outpatient	2023-02-22 08:30:00	2023-02-23 08:16:31	男	Male	33	Dermatology Clinic	特应性皮炎(中重度)	Atopic dermatitis (moderate and severe)	Item Code：total IgE Item Name：tIgE Result：29.26 Reference range：<3years 0-20;3-6years 0-35;6-20years 0-51;>20years 0-100
484	Outpatient	2021-02-07	2021-02-07 08:46:01	女	Female	67	Respiratory & Critical Care Clinic	呼吸困难	Difficulty in breathing	Item Code：total IgE Item Name：tIgE Result：>500 Reference range：<3years 0-20;3-6years 0-35;6-20years 0-51;>20years 0-100
485	Outpatient	2021-05-05 08:24:23	2021-05-05 09:36:18	女	Female	45	Otorhinolaryngology Clinic	声带息肉	Vocal cord polyps	Item Code：total IgE Item Name：tIgE Result：196.64 Reference range：<3years 0-20;3-6years 0-35;6-20years 0-51;>20years 0-100
486	Outpatient	2023-12-06 08:00:00	2023-12-06 10:20:49	男	Male	67	Dermatology Clinic	慢性荨麻疹	Chronic urticaria	Item Code：total IgE Item Name：tIgE Result：18.76 Reference range：<3years 0-20;3-6years 0-35;6-20years 0-51;>20years 0-100
487	Outpatient	2022-07-24 08:00:00	2022-07-24 08:56:17	女	Female	51	Dermatology Clinic	过敏性皮炎	Allergic dermatitis	Item Code：total IgE Item Name：tIgE Result：18.41 Reference range：<3years 0-20;3-6years 0-35;6-20years 0-51;>20years 0-100
488	Outpatient	2022-08-25 08:00:00	2022-08-25 08:32:00	男	Male	35	Dermatology Clinic	过敏性皮炎	Allergic dermatitis	Item Code：total IgE Item Name：tIgE Result：110.00 Reference range：<3years 0-20;3-6years 0-35;6-20years 0-51;>20years 0-100
489	Outpatient	2022-11-22 10:00:00	2022-11-22 10:59:37	女	Female	27	Respiratory & Critical Care Clinic	咳嗽	cough	Item Code：total IgE Item Name：tIgE Result：142.17 Reference range：<3years 0-20;3-6years 0-35;6-20years 0-51;>20years 0-100
490	Outpatient	2019-12-13 09:30:00	2019-12-13 10:05:36	男	Male	47	Respiratory Medicine Clinic	咳嗽	cough	Item Code：total IgE Item Name：tIgE Result：15.61 Reference range：0--100
491	Outpatient	2021-06-22 09:00:00	2021-06-22 09:54:47	女	Female	34	Respiratory & Critical Care Clinic	咳嗽	cough	Item Code：total IgE Item Name：tIgE Result：104.57 Reference range：<3years 0-20;3-6years 0-35;6-20years 0-51;>20years 0-100
492	Outpatient	2023-02-06 10:00:00	2023-02-06 13:25:48	女	Female	53	Dermatology Clinic	湿疹	eczema	Item Code：total IgE Item Name：tIgE Result：199.09 Reference range：<3years 0-20;3-6years 0-35;6-20years 0-51;>20years 0-100
493	Outpatient	2020-09-22 09:51:24	2020-09-22 10:54:22	女	Female	69	Respiratory Medicine Clinic	咳嗽	cough	Item Code：total IgE Item Name：tIgE Result：21.89 Reference range：<3years 0-20;3-6years 0-35;6-20years 0-51;>20years 0-100
494	Outpatient	2021-07-01 09:30:00	2021-07-01 10:41:32	女	Female	56	Dermatology Clinic	荨麻疹	Urticaria	Item Code：XIA Item Name：Shrimp Result：0.19 0 Reference range：<0.35,Item Code：DD Item Name：Soybean Result：0.21 0 Reference range：<0.35,Item Code：JD Item Name：Egg Result：0.15 0 Reference range：<0.35,Item Code：yu Item Name：Fish Result：0.19 0 Reference range：<0.35,Item Code：XHS Item Name：Tomato Result：0.05 0 Reference range：<0.35,Item Code：jg Item Name：Nut Result：0.27 0 Reference range：<0.35,Item Cod…
495	Outpatient	2021-07-01 09:30:00	2021-07-01 10:41:35	女	Female	56	Dermatology Clinic	荨麻疹	Urticaria	Item Code：total IgE Item Name：tIgE Result：66.01 Reference range：<3years 0-20;3-6years 0-35;6-20years 0-51;>20years 0-100
496	Outpatient	2021-08-21 08:30:00	2021-08-21 09:00:08	女	Female	56	Dermatology Clinic	过敏性皮炎	Allergic dermatitis	Item Code：total IgE Item Name：tIgE Result：95.94 Reference range：<3years 0-20;3-6years 0-35;6-20years 0-51;>20years 0-100
497	Outpatient	2019-06-20 07:59:23	2019-06-20 08:51:16	男	Male	39	Dermatology Clinic	湿疹	eczema	Item Code：total IgE Item Name：tIgE Result：208.01 Reference range：0--100
498	Outpatient	2023-10-31 09:30:00	2023-10-31 11:12:02	男	Male	37	Respiratory & Critical Care Clinic	咳嗽	cough	Item Code：total IgE Item Name：tIgE Result：43.66 Reference range：<3years 0-20;3-6years 0-35;6-20years 0-51;>20years 0-100
499	Outpatient	2023-04-25 11:00:00	2023-04-25 12:02:34	女	Female	44	Dermatology Clinic	慢性荨麻疹	Chronic urticaria	Item Code：total IgE Item Name：tIgE Result：25.08 Reference range：<3years 0-20;3-6years 0-35;6-20years 0-51;>20years 0-100
500	Outpatient	2022-06-01	2022-06-01 10:37:21	女	Female	42	Dermatology Clinic	过敏性皮炎	Allergic dermatitis	Item Code：total IgE Item Name：tIgE Result：60.06 Reference range：<3years 0-20;3-6years 0-35;6-20years 0-51;>20years 0-100
501	Outpatient	2021-04-17	2021-04-17 10:03:26	女	Female	32	Dermatology Clinic	表皮囊肿	Epidermal cyst	Item Code：total IgE Item Name：tIgE Result：255.44 Reference range：<3years 0-20;3-6years 0-35;6-20years 0-51;>20years 0-100
502	Outpatient	2023-10-29 15:30:00	2023-10-30 09:12:28	女	Female	67	Otorhinolaryngology Clinic	过敏性鼻炎[变应性鼻炎]	Allergic rhinitis [allergic rhinitis]	Item Code：total IgE Item Name：tIgE Result：91.79 Reference range：<3years 0-20;3-6years 0-35;6-20years 0-51;>20years 0-100
503	Outpatient	2022-08-31 08:30:00	2022-08-31 09:53:14	女	Female	49	Dermatology Clinic	湿疹样皮炎,荨麻疹	Eczema-like dermatitis, urticaria	Item Code：total IgE Item Name：tIgE Result：101.59 Reference range：<3years 0-20;3-6years 0-35;6-20years 0-51;>20years 0-100
504	Outpatient	2023-03-17 08:30:00	2023-03-17 10:26:22	男	Male	38	Dermatology Clinic	特应性皮炎(中重度)	Atopic dermatitis (moderate and severe)	Item Code：total IgE Item Name：tIgE Result：268.83 Reference range：<3years 0-20;3-6years 0-35;6-20years 0-51;>20years 0-100
505	Outpatient	2021-11-13 07:59:18	2021-11-13 09:15:25	女	Female	44	Dermatology Clinic	过敏性皮炎	Allergic dermatitis	Item Code：total IgE Item Name：tIgE Result：170.77 Reference range：<3years 0-20;3-6years 0-35;6-20years 0-51;>20years 0-100
506	Outpatient	2023-08-15 08:11:24	2023-08-15 11:17:27	女	Female	56	Respiratory & Critical Care Clinic	咳嗽	cough	Item Code：total IgE Item Name：tIgE Result：75.48 Reference range：<3years 0-20;3-6years 0-35;6-20years 0-51;>20years 0-100
507	Outpatient	2019-10-11 08:00:00	2019-10-11 08:22:00	女	Female	45	Respiratory Medicine Clinic	咳嗽	cough	Item Code：total IgE Item Name：tIgE Result：106.07 Reference range：0--100
508	Outpatient	2020-03-18 09:14:39	2020-03-18 09:58:57	男	Male	80	Dermatology Clinic	湿疹样皮炎	Eczema-like dermatitis	Item Code：total IgE Item Name：tIgE Result：101.25 Reference range：0--100
509	Outpatient	2022-04-18 08:34:19	2022-04-18 09:09:40	女	Female	57	Respiratory & Critical Care Clinic	健康查体	Healthy body check	Item Code：total IgE Item Name：tIgE Result：36.97 Reference range：<3years 0-20;3-6years 0-35;6-20years 0-51;>20years 0-100
510	Outpatient	2021-01-25 08:30:00	2021-01-25 09:22:04	男	Male	41	Respiratory & Critical Care Clinic	呼吸道感染	Respiratory tract infection	Item Code：total IgE Item Name：tIgE Result：4.77 Reference range：<3years 0-20;3-6years 0-35;6-20years 0-51;>20years 0-100
511	Outpatient	2022-01-22 07:59:27	2022-01-22 08:32:52	女	Female	63	Dermatology Clinic	过敏性皮炎	Allergic dermatitis	Item Code：total IgE Item Name：tIgE Result：39.25 Reference range：<3years 0-20;3-6years 0-35;6-20years 0-51;>20years 0-100
512	Outpatient	2022-07-18 09:30:00	2022-07-18 10:13:22	女	Female	64	Respiratory & Critical Care Clinic	健康查体	Healthy body check	Item Code：total IgE Item Name：tIgE Result：19.79 Reference range：<3years 0-20;3-6years 0-35;6-20years 0-51;>20years 0-100
513	Outpatient	2019-03-27 07:15:36	2019-03-27 08:51:09	女	Female	56	Respiratory Medicine Clinic	咳嗽	cough	Item Code：total IgE Item Name：tIgE Result：73.64 Reference range：0--100
514	Outpatient	2022-01-21 13:18:05	2022-01-21 13:49:22	女	Female	35	Dermatology Clinic	过敏性皮炎	Allergic dermatitis	Item Code：total IgE Item Name：tIgE Result：11.90 Reference range：<3years 0-20;3-6years 0-35;6-20years 0-51;>20years 0-100
515	Outpatient	2020-04-09 08:00:00	2020-04-09 09:42:44	男	Male	48	Respiratory Medicine Clinic	支气管哮喘	Bronchial asthma	Item Code：total IgE Item Name：tIgE Result：94.61 Reference range：0--100
516	Outpatient	2020-04-09 08:00:00	2020-04-09 09:43:12	男	Male	48	Respiratory Medicine Clinic	支气管哮喘	Bronchial asthma	Item Code：cm Item Name：Dust mite Result：0.14 0 Reference range：negative,Item Code：TCHF Item Name：Ragweed pollen Result：0.28 0 Reference range：negative,Item Code：GSP Item Name：Dog epithelium Result：0.29 0 Reference range：negative,Item Code：AHHF Item Name：Artemisia pollen Result：0.16 0 Reference range：negative,Item Code：zl Item Name：Cockroach Result：0.27 0 Reference range：negative,Item Code：YSHF It…
517	Outpatient	2021-06-17 12:48:01	2021-06-17 13:38:29	女	Female	44	Dermatology Clinic	荨麻疹	Urticaria	Item Code：total IgE Item Name：tIgE Result：314.37 Reference range：<3years 0-20;3-6years 0-35;6-20years 0-51;>20years 0-100
518	Outpatient	2020-01-17 08:30:00	2020-01-17 09:15:34	男	Male	35	Respiratory Medicine Clinic	咳嗽	cough	Item Code：total IgE Item Name：tIgE Result：2.87 Reference range：0--100
519	Outpatient	2019-09-27 08:00:00	2019-09-27 09:11:38	女	Female	28	Dermatology Clinic	慢性荨麻疹	Chronic urticaria	Item Code：total IgE Item Name：tIgE Result：104.14 Reference range：0--100
520	Outpatient	2019-03-18 14:09:25	2019-03-19 08:32:47	男	Male	61	Rheumatology and Immunology Clinic	关节炎	arthritis	Item Code：total IgE Item Name：tIgE Result：28.70 Reference range：0--100
521	Outpatient	2019-02-25 14:42:00	2019-02-25 15:46:31	女	Female	48	Dermatology Clinic	慢性荨麻疹	Chronic urticaria	Item Code：total IgE Item Name：tIgE Result：132.67 Reference range：0--100
522	Outpatient	2023-07-10 07:48:05	2023-07-10 09:13:51	女	Female	60	Respiratory & Critical Care Clinic	咳嗽	cough	Item Code：total IgE Item Name：tIgE Result：46.10 Reference range：<3years 0-20;3-6years 0-35;6-20years 0-51;>20years 0-100
523	Outpatient	2022-08-09 09:35:14	2022-08-09 10:09:24	女	Female	80	Respiratory & Critical Care Clinic	咳嗽	cough	Item Code：total IgE Item Name：tIgE Result：14.27 Reference range：<3years 0-20;3-6years 0-35;6-20years 0-51;>20years 0-100
524	Outpatient	2023-08-30 10:30:00	2023-08-30 12:06:48	女	Female	81	Dermatology Clinic	特应性皮炎(中重度)	Atopic dermatitis (moderate and severe)	Item Code：total IgE Item Name：tIgE Result：33.08 Reference range：<3years 0-20;3-6years 0-35;6-20years 0-51;>20years 0-100
525	Outpatient	2019-02-28 14:23:36	2019-03-01 09:14:21	女	Female	50	General practice outpatient clinic	支气管哮喘	Bronchial asthma	Item Code：YSHF Item Name：Elm pollen Result：0.21 Reference range：negative,Item Code：WTHF Item Name：Walnut pollen Result：0.18 Reference range：negative,Item Code：MM Item Name：Cat hair Result：0.23 Reference range：negative,Item Code：GSP Item Name：Dog epithelium Result：0.14 Reference range：negative,Item Code：AHHF Item Name：Artemisia pollen Result：0.38 Reference range：negative,Item Code：cm Item Name：Dus…
526	Outpatient	2022-06-21	2022-06-21 08:26:31	女	Female	59	Respiratory & Critical Care Clinic	呼吸道感染	Respiratory tract infection	Item Code：total IgE Item Name：tIgE Result：254.38 Reference range：<3years 0-20;3-6years 0-35;6-20years 0-51;>20years 0-100
527	Outpatient	2023-08-02 15:34:59	2023-08-03 08:11:51	女	Female	37	Dermatology Clinic	荨麻疹	Urticaria	Item Code：total IgE Item Name：tIgE Result：140.14 Reference range：<3years 0-20;3-6years 0-35;6-20years 0-51;>20years 0-100
528	Outpatient	2022-12-12 11:07:40	2022-12-12 11:35:11	女	Female	45	Dermatology Clinic	荨麻疹	Urticaria	Item Code：total IgE Item Name：tIgE Result：96.55 Reference range：<3years 0-20;3-6years 0-35;6-20years 0-51;>20years 0-100
529	Outpatient	2023-11-05 08:30:00	2023-11-05 09:10:46	女	Female	58	Respiratory & Critical Care Clinic	胸闷	Chest tightness	Item Code：total IgE Item Name：tIgE Result：79.63 Reference range：<3years 0-20;3-6years 0-35;6-20years 0-51;>20years 0-100
530	Outpatient	2021-08-30 08:30:00	2021-08-30 09:36:47	女	Female	35	Respiratory & Critical Care Clinic	咳嗽	cough	Item Code：total IgE Item Name：tIgE Result：60.85 Reference range：<3years 0-20;3-6years 0-35;6-20years 0-51;>20years 0-100
531	Outpatient	2023-05-16 13:30:00	2023-05-16 15:54:51	男	Male	43	Dermatology Clinic	血管神经性水肿,慢性荨麻疹	Angioedema, chronic urticaria	Item Code：total IgE Item Name：tIgE Result：216.28 Reference range：<3years 0-20;3-6years 0-35;6-20years 0-51;>20years 0-100
532	Outpatient	2019-09-06 09:30:00	2019-09-06 11:09:13	男	Male	31	Respiratory Medicine Clinic	咳嗽	cough	Item Code：total IgE Item Name：tIgE Result：158.11 Reference range：0--100
533	Outpatient	2019-12-21 08:30:00	2019-12-21 09:46:38	男	Male	51	Dermatology Clinic	丹毒	erysipelas	Item Code：total IgE Item Name：tIgE Result：101.75 Reference range：0--100
534	Outpatient	2021-03-23 08:59:18	2021-03-23 09:44:29	女	Female	61	Respiratory & Critical Care Clinic	咳嗽	cough	Item Code：total IgE Item Name：tIgE Result：59.39 Reference range：<3years 0-20;3-6years 0-35;6-20years 0-51;>20years 0-100
535	Outpatient	2018-05-29 10:34:46	2018-05-29 11:40:02	男	Male	54	Dermatology Clinic	湿疹样皮炎	Eczema-like dermatitis	Item Code：total IgE Item Name：tIgE Result：20-50 Reference range：0--100
536	Outpatient	2023-03-27 15:00:00	2023-03-28 07:29:26	女	Female	47	Dermatology Clinic	过敏性皮炎	Allergic dermatitis	Item Code：total IgE Item Name：tIgE Result：78.47 Reference range：<3years 0-20;3-6years 0-35;6-20years 0-51;>20years 0-100
537	Outpatient	2023-09-21 08:49:08	2023-09-21 11:10:29	男	Male	64	Dermatology Clinic	荨麻疹	Urticaria	Item Code：total IgE Item Name：tIgE Result：50.99 Reference range：<3years 0-20;3-6years 0-35;6-20years 0-51;>20years 0-100
538	Outpatient	2023-06-28 10:43:59	2023-06-28 11:38:59	女	Female	89	Dermatology Clinic	过敏性皮炎	Allergic dermatitis	Item Code：total IgE Item Name：tIgE Result：43.41 Reference range：<3years 0-20;3-6years 0-35;6-20years 0-51;>20years 0-100
539	Outpatient	2018-07-30 09:08:08	2018-07-30 10:08:52	女	Female	57	Dermatology Clinic	荨麻疹	Urticaria	Item Code：total IgE Item Name：tIgE Result：20-50 Reference range：0--100
540	Outpatient	2023-10-09 08:44:41	2023-10-09 11:17:35	女	Female	51	Otorhinolaryngology Clinic	过敏性咽喉炎	Allergic pharyngitis	Item Code：total IgE Item Name：tIgE Result：32.14 Reference range：<3years 0-20;3-6years 0-35;6-20years 0-51;>20years 0-100
541	Outpatient	2018-12-21 10:24:07	2018-12-21 10:58:39	女	Female	42	Dermatology Clinic	慢性荨麻疹	Chronic urticaria	Item Code：total IgE Item Name：tIgE Result：108.07 Reference range：0--100
542	Outpatient	2022-03-15 08:00:00	2022-03-15 08:51:44	男	Male	56	Dermatology Clinic	过敏性皮炎	Allergic dermatitis	Item Code：total IgE Item Name：tIgE Result：207.28 Reference range：<3years 0-20;3-6years 0-35;6-20years 0-51;>20years 0-100
543	Outpatient	2022-11-30 09:30:00	2022-11-30 10:48:34	女	Female	30	Hematology Clinic	健康查体	Healthy body check	Item Code：total IgE Item Name：tIgE Result：26.40 Reference range：<3years 0-20;3-6years 0-35;6-20years 0-51;>20years 0-100
544	Outpatient	2023-12-17 08:30:00	2023-12-17 09:09:37	女	Female	65	Dermatology Clinic	冬令瘙痒症	Winter pruritus	Item Code：total IgE Item Name：tIgE Result：30.23 Reference range：<3years 0-20;3-6years 0-35;6-20years 0-51;>20years 0-100
545	Outpatient	2023-08-16 15:26:12	2023-08-17 09:11:39	男	Male	60	Rheumatology and Immunology Clinic	健康查体	Healthy body check	Item Code：total IgE Item Name：tIgE Result：198.48 Reference range：<3years 0-20;3-6years 0-35;6-20years 0-51;>20years 0-100
546	Outpatient	2023-11-21 13:00:00	2023-11-22 09:08:48	男	Male	60	Cardiovascular Medicine Clinic	高脂血症	Hyperlipidemia	Item Code：total IgE Item Name：tIgE Result：105.57 Reference range：<3years 0-20;3-6years 0-35;6-20years 0-51;>20years 0-100
547	Outpatient	2023-03-31 09:00:00	2023-03-31 10:17:23	女	Female	49	Dermatology Clinic	过敏性皮炎	Allergic dermatitis	Item Code：total IgE Item Name：tIgE Result：58.42 Reference range：<3years 0-20;3-6years 0-35;6-20years 0-51;>20years 0-100
548	Outpatient	2020-08-25 08:00:00	2020-08-25 08:47:52	女	Female	64	Respiratory Medicine Clinic	咳嗽	cough	Item Code：total IgE Item Name：tIgE Result：95.1 Reference range：0--100
549	Outpatient	2021-02-03 09:30:00	2021-02-03 10:13:20	女	Female	50	Dermatology Clinic	过敏性鼻炎[变应性鼻炎]	Allergic rhinitis [allergic rhinitis]	Item Code：total IgE Item Name：tIgE Result：>500 Reference range：<3years 0-20;3-6years 0-35;6-20years 0-51;>20years 0-100
550	Outpatient	2022-06-11 08:30:00	2022-06-11 09:59:19	女	Female	66	Dermatology Clinic	荨麻疹	Urticaria	Item Code：total IgE Item Name：tIgE Result：104.08 Reference range：<3years 0-20;3-6years 0-35;6-20years 0-51;>20years 0-100
551	Outpatient	2022-09-05 08:00:00	2022-09-05 08:56:26	女	Female	78	Dermatology Clinic	湿疹样皮炎	Eczema-like dermatitis	Item Code：total IgE Item Name：tIgE Result：71.31 Reference range：<3years 0-20;3-6years 0-35;6-20years 0-51;>20years 0-100
552	Outpatient	2022-08-25 15:00:00	2022-08-26 09:03:19	女	Female	57	Ophthalmology Clinic	过敏性紫癜	Allergic purpura	Item Code：total IgE Item Name：tIgE Result：28.70 Reference range：<3years 0-20;3-6years 0-35;6-20years 0-51;>20years 0-100
553	Outpatient	2019-01-07 11:20:17	2019-01-07 12:18:36	男	Male	28	Dermatology Clinic	慢性荨麻疹	Chronic urticaria	Item Code：total IgE Item Name：tIgE Result：>200 Reference range：0--100
554	Outpatient	2022-06-27 08:00:00	2022-06-27 08:52:07	女	Female	66	Dermatology Clinic	健康查体	Healthy body check	Item Code：total IgE Item Name：tIgE Result：>500 Reference range：<3years 0-20;3-6years 0-35;6-20years 0-51;>20years 0-100
555	Outpatient	2022-06-27 08:00:00	2022-06-27 08:52:38	女	Female	66	Dermatology Clinic	健康查体	Healthy body check	Item Code：MJ_MY Item Name：Mold Result：0.12 0 Reference range：<0.35,Item Code：YSHF Item Name：Elm pollen Result：0.26 0 Reference range：<0.35,Item Code：WTHF Item Name：Walnut pollen Result：0.15 0 Reference range：<0.35,Item Code：MM Item Name：Cat hair Result：0.02 0 Reference range：<0.35,Item Code：GSP Item Name：Dog epithelium Result：0.03 0 Reference range：<0.35,Item Code：LZHF Item Name：Plantain pollen R…
556	Outpatient	2022-02-12 10:06:06	2022-02-12 10:54:57	女	Female	64	Dermatology Clinic	湿疹样皮炎	Eczema-like dermatitis	Item Code：total IgE Item Name：tIgE Result：18.79 Reference range：<3years 0-20;3-6years 0-35;6-20years 0-51;>20years 0-100
557	Outpatient	2023-07-12 09:30:00	2023-07-12 12:52:31	女	Female	72	Dermatology Clinic	紫癜	Purple	Item Code：total IgE Item Name：tIgE Result：65.66 Reference range：<3years 0-20;3-6years 0-35;6-20years 0-51;>20years 0-100
558	Outpatient	2021-03-18 09:45:13	2021-03-18 10:39:16	男	Male	59	Dermatology Clinic	过敏性皮炎	Allergic dermatitis	Item Code：total IgE Item Name：tIgE Result：87.74 Reference range：<3years 0-20;3-6years 0-35;6-20years 0-51;>20years 0-100
559	Outpatient	2021-07-13 14:00:00	2021-07-15 08:23:13	女	Female	27	Otorhinolaryngology Clinic	过敏性鼻炎[变应性鼻炎]	Allergic rhinitis [allergic rhinitis]	Item Code：total IgE Item Name：tIgE Result：77.61 Reference range：<3years 0-20;3-6years 0-35;6-20years 0-51;>20years 0-100
560	Outpatient	2023-11-08 08:30:00	2023-11-08 10:18:40	男	Male	51	Dermatology Clinic	湿疹样皮炎	Eczema-like dermatitis	Item Code：total IgE Item Name：tIgE Result：53.33 Reference range：<3years 0-20;3-6years 0-35;6-20years 0-51;>20years 0-100
561	Outpatient	2022-07-17 08:00:00	2022-07-17 09:33:36	女	Female	36	Respiratory & Critical Care Clinic	健康查体	Healthy body check	Item Code：total IgE Item Name：tIgE Result：77.28 Reference range：<3years 0-20;3-6years 0-35;6-20years 0-51;>20years 0-100
562	Outpatient	2022-08-03 08:00:00	2022-08-03 08:33:34	男	Male	31	Dermatology Clinic	过敏性皮炎	Allergic dermatitis	Item Code：total IgE Item Name：tIgE Result：133.91 Reference range：<3years 0-20;3-6years 0-35;6-20years 0-51;>20years 0-100
563	Outpatient	2020-08-18 13:48:06	2020-08-18 14:24:08	女	Female	52	Dermatology Clinic	湿疹样皮炎	Eczema-like dermatitis	Item Code：total IgE Item Name：tIgE Result：348.2 Reference range：0--100
564	Outpatient	2022-02-08 08:01:41	2022-02-08 08:55:06	女	Female	67	Respiratory & Critical Care Clinic	咳嗽	cough	Item Code：total IgE Item Name：tIgE Result：27.16 Reference range：<3years 0-20;3-6years 0-35;6-20years 0-51;>20years 0-100
565	Outpatient	2020-06-02 09:06:24	2020-06-02 09:46:51	女	Female	49	Dermatology Clinic	过敏性皮炎	Allergic dermatitis	Item Code：total IgE Item Name：tIgE Result：98.20 Reference range：0--100
566	Outpatient	2022-11-01 10:12:28	2022-11-01 10:32:22	男	Male	75	Respiratory & Critical Care Clinic	支气管扩张症	Bronchodilation	Item Code：total IgE Item Name：tIgE Result：59.38 Reference range：<3years 0-20;3-6years 0-35;6-20years 0-51;>20years 0-100
567	Outpatient	2018-10-25 08:48:08	2018-10-25 09:25:14	女	Female	52	Rheumatology and Immunology Clinic	关节炎	arthritis	Item Code：total IgE Item Name：tIgE Result：50-100 Reference range：0--100
568	Outpatient	2021-05-31 08:30:00	2021-05-31 09:24:15	男	Male	50	Dermatology Clinic	健康查体	Healthy body check	Item Code：total IgE Item Name：tIgE Result：96.56 Reference range：<3years 0-20;3-6years 0-35;6-20years 0-51;>20years 0-100
569	Outpatient	2020-08-04 08:00:00	2020-08-04 08:48:04	男	Male	39	Dermatology Clinic	血管神经性水肿	Angiopathic edema	Item Code：total IgE Item Name：tIgE Result：99.90 Reference range：0--100
570	Outpatient	2021-05-13 08:50:30	2021-05-13 09:49:36	女	Female	40	Dermatology Clinic	荨麻疹	Urticaria	Item Code：total IgE Item Name：tIgE Result：26.90 Reference range：<3years 0-20;3-6years 0-35;6-20years 0-51;>20years 0-100
571	Outpatient	2023-07-24 12:00:27	2023-07-24 13:46:38	女	Female	63	Dermatology Clinic	急性荨麻疹	Acute urticaria	Item Code：total IgE Item Name：tIgE Result：162.32 Reference range：<3years 0-20;3-6years 0-35;6-20years 0-51;>20years 0-100
572	Outpatient	2022-05-16 08:51:54	2022-05-16 09:37:09	男	Male	64	Dermatology Clinic	特应性皮炎	Atopic dermatitis	Item Code：total IgE Item Name：tIgE Result：70.26 Reference range：<3years 0-20;3-6years 0-35;6-20years 0-51;>20years 0-100
573	Outpatient	2021-05-21 08:24:42	2021-05-21 08:58:43	女	Female	73	Dermatology Clinic	皮疹	rash	Item Code：total IgE Item Name：tIgE Result：200.38 Reference range：<3years 0-20;3-6years 0-35;6-20years 0-51;>20years 0-100
574	Outpatient	2023-09-04 08:15:28	2023-09-04 10:16:02	女	Female	70	Respiratory & Critical Care Clinic	咳嗽	cough	Item Code：total IgE Item Name：tIgE Result：60.80 Reference range：<3years 0-20;3-6years 0-35;6-20years 0-51;>20years 0-100
575	Outpatient	2019-05-29 12:44:36	2019-05-29 14:34:14	男	Male	31	Dermatology Clinic	过敏性皮炎	Allergic dermatitis	Item Code：total IgE Item Name：tIgE Result：13.43 Reference range：0--100
576	Outpatient	2022-03-04 12:02:34	2022-03-04 13:45:10	女	Female	29	Dermatology Clinic	荨麻疹	Urticaria	Item Code：total IgE Item Name：tIgE Result：110.44 Reference range：<3years 0-20;3-6years 0-35;6-20years 0-51;>20years 0-100
577	Outpatient	2018-11-05 09:31:58	2018-11-06 08:48:53	女	Female	57	Dermatology Clinic	荨麻疹	Urticaria	Item Code：total IgE Item Name：tIgE Result：50-100 Reference range：0--100
578	Outpatient	2018-10-08 10:53:13	2018-10-09 09:03:35	女	Female	67	Gastroenterology Clinic	胃肠功能紊乱	Gastrointestinal dysfunction	Item Code：jg Item Name：Nut Result：0.01 Reference range：negative,Item Code：XIA Item Name：Shrimp Result：0.03 Reference range：negative,Item Code：DD Item Name：Soybean Result：0.02 Reference range：negative,Item Code：XM Item Name：Wheat Result：0.02 Reference range：negative,Item Code：XIE Item Name：Crab Result：0.03 Reference range：negative,Item Code：JD Item Name：Egg Result：0.02 Reference range：negative,Ite…
579	Outpatient	2023-12-18 14:30:00	2023-12-19 07:54:36	男	Male	55	Respiratory & Critical Care Clinic	呼吸困难	Difficulty in breathing	Item Code：total IgE Item Name：tIgE Result：57.97 Reference range：<3years 0-20;3-6years 0-35;6-20years 0-51;>20years 0-100
580	Outpatient	2020-08-04 10:00:00	2020-08-04 10:58:49	女	Female	30	Otorhinolaryngology Clinic	过敏性鼻炎[变应性鼻炎]	Allergic rhinitis [allergic rhinitis]	Item Code：total IgE Item Name：tIgE Result：155.35 Reference range：0--100
581	Outpatient	2023-05-23 09:30:00	2023-05-23 10:34:15	女	Female	37	Respiratory & Critical Care Clinic	咳嗽	cough	Item Code：total IgE Item Name：tIgE Result：102.25 Reference range：<3years 0-20;3-6years 0-35;6-20years 0-51;>20years 0-100
582	Outpatient	2021-11-16 15:21:40	2021-11-17 08:21:25	男	Male	43	Respiratory & Critical Care Clinic	健康查体	Healthy body check	Item Code：AHHF Item Name：Artemisia pollen Result：0.09 0 Reference range：<0.35,Item Code：MJ_MY Item Name：Mold Result：0.15 0 Reference range：<0.35,Item Code：YSHF Item Name：Elm pollen Result：0.25 0 Reference range：<0.35,Item Code：GSP Item Name：Dog epithelium Result：0.46 1 Reference range：<0.35,Item Code：zl Item Name：Cockroach Result：0.05 0 Reference range：<0.35,Item Code：cm Item Name：Dust mite Resul…
583	Outpatient	2022-05-17 14:23:30	2022-05-18 11:12:31	男	Male	44	Respiratory & Critical Care Clinic	咳嗽	cough	Item Code：LZHF Item Name：Plantain pollen Result：0.09 0 Reference range：<0.35,Item Code：zl Item Name：Cockroach Result：0.33 0 Reference range：<0.35,Item Code：AHHF Item Name：Artemisia pollen Result：0.17 0 Reference range：<0.35,Item Code：cm Item Name：Dust mite Result：0.26 0 Reference range：<0.35,Item Code：MM Item Name：Cat hair Result：1.94 2 Reference range：<0.35,Item Code：MJ_MY Item Name：Mold Result：…
584	Outpatient	2020-04-13 09:00:00	2020-04-15 09:16:47	男	Male	38	Gastroenterology Clinic	胃痛	stomachache	Item Code：total IgE Item Name：tIgE Result：70.94 Reference range：0--100
585	Outpatient	2020-07-16 07:54:14	2020-07-16 09:03:34	女	Female	60	Dermatology Clinic	过敏性皮炎	Allergic dermatitis	Item Code：total IgE Item Name：tIgE Result：81.02 Reference range：0--100
586	Outpatient	2019-07-07 14:33:38	2019-07-08 08:57:07	男	Male	68	Emergency	急性荨麻疹	Acute urticaria	Item Code：total IgE Item Name：tIgE Result：103.08 Reference range：0--100
587	Outpatient	2021-05-10 09:00:00	2021-05-10 09:55:58	女	Female	33	Respiratory & Critical Care Clinic	支气管哮喘	Bronchial asthma	Item Code：total IgE Item Name：tIgE Result：21.86 Reference range：<3years 0-20;3-6years 0-35;6-20years 0-51;>20years 0-100
588	Outpatient	2022-08-03 14:08:35	2022-08-03 14:39:47	男	Male	62	Dermatology Clinic	丘疹性荨麻疹	Papule urticaria	Item Code：total IgE Item Name：tIgE Result：61.62 Reference range：<3years 0-20;3-6years 0-35;6-20years 0-51;>20years 0-100
589	Outpatient	2018-05-28 11:01:32	2018-05-28 11:20:35	女	Female	25	Respiratory Medicine Clinic	支气管哮喘(未控制)	Bronchial asthma (not controlled)	Item Code：total IgE Item Name：tIgE Result：>200 Reference range：0--100
590	Outpatient	2023-12-18 10:33:30	2023-12-18 12:09:06	男	Male	60	Dermatology Clinic	湿疹样皮炎	Eczema-like dermatitis	Item Code：total IgE Item Name：tIgE Result：121.29 Reference range：<3years 0-20;3-6years 0-35;6-20years 0-51;>20years 0-100
591	Outpatient	2023-02-14 09:30:00	2023-02-14 12:03:23	女	Female	52	Otorhinolaryngology Clinic	过敏性鼻炎伴哮喘	Allergic rhinitis with asthma	Item Code：total IgE Item Name：tIgE Result：3.76 Reference range：<3years 0-20;3-6years 0-35;6-20years 0-51;>20years 0-100
592	Outpatient	2021-10-22 09:32:51	2021-10-22 10:42:06	女	Female	68	Dermatology Clinic	荨麻疹	Urticaria	Item Code：total IgE Item Name：tIgE Result：164.32 Reference range：<3years 0-20;3-6years 0-35;6-20years 0-51;>20years 0-100
593	Outpatient	2021-10-22 09:32:51	2021-10-22 10:42:17	女	Female	68	Dermatology Clinic	荨麻疹	Urticaria	Item Code：NN Item Name：Milk Result：0.32 0 Reference range：<0.35,Item Code：XM Item Name：Wheat Result：0.31 0 Reference range：<0.35,Item Code：XHS Item Name：Tomato Result：0.08 0 Reference range：<0.35,Item Code：yu Item Name：Fish Result：0.26 0 Reference range：<0.35,Item Code：XIE Item Name：Crab Result：0.22 0 Reference range：<0.35,Item Code：DD Item Name：Soybean Result：0.39 1 Reference range：<0.35,Item Co…
594	Outpatient	2021-05-07 08:00:00	2021-05-08 07:50:51	女	Female	33	Cardiovascular Medicine Clinic	支气管哮喘	Bronchial asthma	Item Code：MJ_MY Item Name：Mold Result：0.15 0 Reference range：<0.35,Item Code：WTHF Item Name：Walnut pollen Result：0.18 0 Reference range：<0.35,Item Code：GSP Item Name：Dog epithelium Result：0.97 2 Reference range：<0.35,Item Code：AHHF Item Name：Artemisia pollen Result：0.08 0 Reference range：<0.35,Item Code：YSHF Item Name：Elm pollen Result：0.23 0 Reference range：<0.35,Item Code：LZHF Item Name：Plantai…
595	Outpatient	2021-05-07 08:00:00	2021-05-08 07:50:55	女	Female	33	Cardiovascular Medicine Clinic	支气管哮喘	Bronchial asthma	Item Code：total IgE Item Name：tIgE Result：349.30 Reference range：<3years 0-20;3-6years 0-35;6-20years 0-51;>20years 0-100
596	Outpatient	2022-04-11 07:52:34	2022-04-11 08:54:50	女	Female	32	Dermatology Clinic	皮疹	rash	Item Code：total IgE Item Name：tIgE Result：94.45 Reference range：<3years 0-20;3-6years 0-35;6-20years 0-51;>20years 0-100
597	Outpatient	2023-10-26 07:25:24	2023-10-26 09:20:15	女	Female	45	Dermatology Clinic	过敏性皮炎	Allergic dermatitis	Item Code：total IgE Item Name：tIgE Result：99.86 Reference range：<3years 0-20;3-6years 0-35;6-20years 0-51;>20years 0-100
598	Outpatient	2022-06-07 08:30:00	2022-06-07 09:16:02	女	Female	46	Respiratory & Critical Care Clinic	健康查体	Healthy body check	Item Code：total IgE Item Name：tIgE Result：113.00 Reference range：<3years 0-20;3-6years 0-35;6-20years 0-51;>20years 0-100
599	Outpatient	2021-09-10 10:48:00	2021-09-10 11:18:25	男	Male	33	Dermatology Clinic	湿疹	eczema	Item Code：total IgE Item Name：tIgE Result：>500 Reference range：<3years 0-20;3-6years 0-35;6-20years 0-51;>20years 0-100
600	Outpatient	2022-06-30 10:28:27	2022-06-30 10:54:53	女	Female	59	Rheumatology and Immunology Clinic	关节痛	Joint pain	Item Code：total IgE Item Name：tIgE Result：26.04 Reference range：<3years 0-20;3-6years 0-35;6-20years 0-51;>20years 0-100
601	Outpatient	2023-08-05 08:30:00	2023-08-05 10:23:35	女	Female	41	Dermatology Clinic	过敏性皮炎	Allergic dermatitis	Item Code：total IgE Item Name：tIgE Result：26.37 Reference range：<3years 0-20;3-6years 0-35;6-20years 0-51;>20years 0-100
602	Outpatient	2023-08-05 08:30:00	2023-08-05 10:24:16	女	Female	41	Dermatology Clinic	过敏性皮炎	Allergic dermatitis	Item Code：YSHF Item Name：Elm pollen Result：0.15 0 Reference range：<0.35,Item Code：zl Item Name：Cockroach Result：0.05 0 Reference range：<0.35,Item Code：WTHF Item Name：Walnut pollen Result：0.09 0 Reference range：<0.35,Item Code：MJ_MY Item Name：Mold Result：0.02 0 Reference range：<0.35,Item Code：GSP Item Name：Dog epithelium Result：0.24 0 Reference range：<0.35,Item Code：TCHF Item Name：Ragweed pollen R…
603	Outpatient	2021-09-17 09:30:00	2021-09-17 10:12:06	女	Female	42	Respiratory & Critical Care Clinic	咳嗽	cough	Item Code：total IgE Item Name：tIgE Result：18.89 Reference range：<3years 0-20;3-6years 0-35;6-20years 0-51;>20years 0-100
604	Outpatient	2023-09-04 09:00:00	2023-09-04 10:15:11	女	Female	44	Respiratory & Critical Care Clinic	支气管哮喘	Bronchial asthma	Item Code：GSP Item Name：Dog epithelium Result：2.30 2 Reference range：<0.35,Item Code：zl Item Name：Cockroach Result：0.23 0 Reference range：<0.35,Item Code：WTHF Item Name：Walnut pollen Result：0.23 0 Reference range：<0.35,Item Code：YSHF Item Name：Elm pollen Result：0.19 0 Reference range：<0.35,Item Code：cm Item Name：Dust mite Result：0.41 1 Reference range：<0.35,Item Code：TCHF Item Name：Ragweed pollen…
605	Outpatient	2023-12-07 07:53:56	2023-12-07 09:10:20	男	Male	71	Dermatology Clinic	寻常性银屑病,瘙痒（症）,高血压,冠状动脉粥样硬化性心脏病	Psoriasis vulgaris, itching, hypertension, coronary atherosclerotic heart disease	Item Code：total IgE Item Name：tIgE Result：106.62 Reference range：<3years 0-20;3-6years 0-35;6-20years 0-51;>20years 0-100
606	Outpatient	2018-05-09 07:29:30	2018-05-09 08:25:35	女	Female	63	Dermatology Clinic	慢性荨麻疹	Chronic urticaria	Item Code：total IgE Item Name：tIgE Result：0-20 Reference range：0--100
607	Outpatient	2023-02-04 08:00:00	2023-02-04 09:17:28	男	Male	55	Dermatology Clinic	湿疹样皮炎	Eczema-like dermatitis	Item Code：total IgE Item Name：tIgE Result：48.98 Reference range：<3years 0-20;3-6years 0-35;6-20years 0-51;>20years 0-100
608	Outpatient	2022-11-25 08:00:00	2022-11-25 09:59:40	女	Female	43	Respiratory & Critical Care Clinic	气管支气管炎	Tracheobronchiolitis	Item Code：total IgE Item Name：tIgE Result：98.76 Reference range：<3years 0-20;3-6years 0-35;6-20years 0-51;>20years 0-100
609	Outpatient	2022-09-06 13:30:00	2022-09-06 14:44:30	女	Female	37	Dermatology Clinic	瘙痒（症）	Itching (symptom)	Item Code：total IgE Item Name：tIgE Result：50.09 Reference range：<3years 0-20;3-6years 0-35;6-20years 0-51;>20years 0-100
610	Outpatient	2018-05-30 08:19:20	2018-05-30 09:54:15	女	Female	49	Dermatology Clinic	过敏性皮炎	Allergic dermatitis	Item Code：total IgE Item Name：tIgE Result：20-50 Reference range：0--100
611	Outpatient	2022-09-18 12:36:21	2022-09-18 13:41:51	男	Male	28	Dermatology Clinic	过敏性皮炎	Allergic dermatitis	Item Code：total IgE Item Name：tIgE Result：33.56 Reference range：<3years 0-20;3-6years 0-35;6-20years 0-51;>20years 0-100
612	Outpatient	2018-08-20 13:21:51	2018-08-20 13:56:50	男	Male	55	Dermatology Clinic	带状疱疹后神经痛	Postherpetic neuralgia	Item Code：total IgE Item Name：tIgE Result：>200 Reference range：0--100
613	Outpatient	2022-08-22 10:30:00	2022-08-23 10:05:48	女	Female	29	Otorhinolaryngology Clinic	变应性鼻炎	Allergic rhinitis	Item Code：total IgE Item Name：tIgE Result：>500 Reference range：<3years 0-20;3-6years 0-35;6-20years 0-51;>20years 0-100
614	Outpatient	2021-11-14	2021-11-14 11:15:05	女	Female	26	Dermatology Clinic	健康查体	Healthy body check	Item Code：total IgE Item Name：tIgE Result：104.29 Reference range：<3years 0-20;3-6years 0-35;6-20years 0-51;>20years 0-100
615	Outpatient	2021-08-10 09:02:19	2021-08-10 09:30:20	女	Female	59	Respiratory & Critical Care Clinic	咳嗽	cough	Item Code：total IgE Item Name：tIgE Result：28.28 Reference range：<3years 0-20;3-6years 0-35;6-20years 0-51;>20years 0-100
616	Outpatient	2018-07-03 07:44:27	2018-07-03 09:06:34	女	Female	65	Respiratory Medicine Clinic	哮喘	asthma	Item Code：LZHF Item Name：Plantain pollen Result：0.01 Reference range：negative,Item Code：AHHF Item Name：Artemisia pollen Result：0.01 Reference range：negative,Item Code：MJ_MY Item Name：Mold Result：0.01 Reference range：negative,Item Code：YSHF Item Name：Elm pollen Result：0.01 Reference range：negative,Item Code：MM Item Name：Cat hair Result：0.03 Reference range：negative,Item Code：GSP Item Name：Dog epit…
617	Outpatient	2018-07-03 07:44:27	2018-07-03 09:06:36	女	Female	65	Respiratory Medicine Clinic	哮喘	asthma	Item Code：total IgE Item Name：tIgE Result：20-50 Reference range：0--100
618	Outpatient	2018-10-15 07:51:27	2018-10-15 09:40:07	男	Male	47	Gastroenterology Clinic	胃肠功能紊乱	Gastrointestinal dysfunction	Item Code：XIE Item Name：Crab Result：0.03 Reference range：negative,Item Code：hs Item Name：Peanut Result：0.11 Reference range：negative,Item Code：XIA Item Name：Shrimp Result：0.03 Reference range：negative,Item Code：DD Item Name：Soybean Result：0.12 Reference range：negative,Item Code：XHS Item Name：Tomato Result：0.01 Reference range：negative,Item Code：JD Item Name：Egg Result：0.02 Reference range：negativ…
619	Outpatient	2020-09-29 08:28:09	2020-09-29 09:02:39	男	Male	27	Respiratory Medicine Clinic	支气管哮喘	Bronchial asthma	Item Code：total IgE Item Name：tIgE Result：179.44 Reference range：<3years 0-20;3-6years 0-35;6-20years 0-51;>20years 0-100
620	Outpatient	2021-11-24 09:30:00	2021-11-24 10:32:35	女	Female	41	Dermatology Clinic	荨麻疹	Urticaria	Item Code：total IgE Item Name：tIgE Result：19.41 Reference range：<3years 0-20;3-6years 0-35;6-20years 0-51;>20years 0-100
621	Outpatient	2023-02-21 09:00:00	2023-02-21 11:16:48	女	Female	69	Otorhinolaryngology Clinic	咳嗽变异型哮喘	Cough variant asthma	Item Code：total IgE Item Name：tIgE Result：4.63 Reference range：<3years 0-20;3-6years 0-35;6-20years 0-51;>20years 0-100
622	Outpatient	2021-04-28 13:07:14	2021-04-28 13:22:12	男	Male	25	Dermatology Clinic	瘙痒症	Pruritus	Item Code：total IgE Item Name：tIgE Result：218.40 Reference range：<3years 0-20;3-6years 0-35;6-20years 0-51;>20years 0-100
623	Outpatient	2023-12-18 08:00:00	2023-12-18 09:11:19	男	Male	28	Respiratory & Critical Care Clinic	咳嗽,咳嗽	Cough, cough	Item Code：total IgE Item Name：tIgE Result：103.85 Reference range：<3years 0-20;3-6years 0-35;6-20years 0-51;>20years 0-100
624	Outpatient	2022-07-07 13:04:29	2022-07-07 14:28:57	男	Male	69	Dermatology Clinic	湿疹样皮炎	Eczema-like dermatitis	Item Code：total IgE Item Name：tIgE Result：58.02 Reference range：<3years 0-20;3-6years 0-35;6-20years 0-51;>20years 0-100
625	Outpatient	2019-03-18 14:10:52	2019-03-20 08:26:45	女	Female	40	Respiratory Medicine Clinic	咳嗽	cough	Item Code：total IgE Item Name：tIgE Result：51.03 Reference range：0--100
626	Outpatient	2023-02-15 13:11:05	2023-02-15 14:48:49	女	Female	49	Dermatology Clinic	过敏性皮炎	Allergic dermatitis	Item Code：total IgE Item Name：tIgE Result：82.63 Reference range：<3years 0-20;3-6years 0-35;6-20years 0-51;>20years 0-100
627	Outpatient	2021-06-18 09:00:00	2021-06-18 10:04:12	男	Male	31	Respiratory & Critical Care Clinic	咳嗽	cough	Item Code：total IgE Item Name：tIgE Result：393.35 Reference range：<3years 0-20;3-6years 0-35;6-20years 0-51;>20years 0-100
628	Outpatient	2019-10-29 08:30:00	2019-10-29 09:05:30	女	Female	37	Respiratory Medicine Clinic	咳嗽	cough	Item Code：total IgE Item Name：tIgE Result：107.92 Reference range：0--100
629	Outpatient	2021-04-10 13:21:28	2021-04-10 14:13:28	男	Male	32	Dermatology Clinic	慢性荨麻疹,血管神经性水肿	Chronic urticaria, angioedema	Item Code：DD Item Name：Soybean Result：0.19 0 Reference range：<0.35,Item Code：jg Item Name：Nut Result：0.23 0 Reference range：<0.35,Item Code：XM Item Name：Wheat Result：0.05 0 Reference range：<0.35,Item Code：yu Item Name：Fish Result：0.20 0 Reference range：<0.35,Item Code：XIA Item Name：Shrimp Result：0.17 0 Reference range：<0.35,Item Code：XHS Item Name：Tomato Result：0.19 0 Reference range：<0.35,Item C…
630	Outpatient	2021-04-10 13:21:28	2021-04-10 14:13:29	男	Male	32	Dermatology Clinic	慢性荨麻疹,血管神经性水肿	Chronic urticaria, angioedema	Item Code：total IgE Item Name：tIgE Result：67.31 Reference range：<3years 0-20;3-6years 0-35;6-20years 0-51;>20years 0-100
631	Outpatient	2023-04-25 13:00:00	2023-04-25 14:00:43	男	Male	57	Otorhinolaryngology Clinic	过敏性鼻炎伴哮喘	Allergic rhinitis with asthma	Item Code：total IgE Item Name：tIgE Result：55.45 Reference range：<3years 0-20;3-6years 0-35;6-20years 0-51;>20years 0-100
632	Outpatient	2021-10-16 10:00:00	2021-10-16 11:15:28	女	Female	42	Dermatology Clinic	过敏性皮炎	Allergic dermatitis	Item Code：total IgE Item Name：tIgE Result：44.32 Reference range：<3years 0-20;3-6years 0-35;6-20years 0-51;>20years 0-100
633	Outpatient	2022-05-18	2022-05-18 08:55:41	女	Female	60	Dermatology Clinic	脂溢性皮炎	Seborrheic dermatitis	Item Code：total IgE Item Name：tIgE Result：5.77 Reference range：<3years 0-20;3-6years 0-35;6-20years 0-51;>20years 0-100
634	Outpatient	2022-06-11	2022-06-11 15:17:35	男	Male	69	Respiratory & Critical Care Clinic	气短	Shortness of breath	Item Code：total IgE Item Name：tIgE Result：159.19 Reference range：<3years 0-20;3-6years 0-35;6-20years 0-51;>20years 0-100
635	Outpatient	2019-01-09 10:09:49	2019-01-09 10:51:14	男	Male	37	Dermatology Clinic	咽炎	pharyngitis	Item Code：total IgE Item Name：tIgE Result：>200 Reference range：0--100
636	Outpatient	2023-06-05 10:00:00	2023-06-05 11:59:00	男	Male	33	Otorhinolaryngology Clinic	过敏性鼻炎[变应性鼻炎]	Allergic rhinitis [allergic rhinitis]	Item Code：total IgE Item Name：tIgE Result：204.09 Reference range：<3years 0-20;3-6years 0-35;6-20years 0-51;>20years 0-100
637	Outpatient	2022-06-13	2022-06-13 11:50:24	女	Female	33	Dermatology Clinic	特应性皮炎(中重度)	Atopic dermatitis (moderate and severe)	Item Code：total IgE Item Name：tIgE Result：41.27 Reference range：<3years 0-20;3-6years 0-35;6-20years 0-51;>20years 0-100
638	Outpatient	2023-07-10 10:00:00	2023-07-10 11:59:35	女	Female	35	Dermatology Clinic	特应性皮炎(中重度)	Atopic dermatitis (moderate and severe)	Item Code：total IgE Item Name：tIgE Result：29.30 Reference range：<3years 0-20;3-6years 0-35;6-20years 0-51;>20years 0-100
639	Outpatient	2023-06-07 13:30:00	2023-06-07 13:35:16	女	Female	48	Dermatology Clinic	皮疹	rash	Item Code：total IgE Item Name：tIgE Result：99.82 Reference range：<3years 0-20;3-6years 0-35;6-20years 0-51;>20years 0-100
640	Outpatient	2018-03-20 09:31:31	2018-03-20 11:39:22	女	Female	92	Respiratory Medicine Clinic	急性支气管炎	Acute bronchitis	Item Code：total IgE Item Name：tIgE Result：20-50 Reference range：0--100
641	Outpatient	2021-10-27 15:16:52	2021-10-27 15:58:03	女	Female	55	Dermatology Clinic	荨麻疹	Urticaria	Item Code：total IgE Item Name：tIgE Result：136.80 Reference range：<3years 0-20;3-6years 0-35;6-20years 0-51;>20years 0-100
642	Outpatient	2019-02-20 15:22:13	2019-02-20 15:43:10	女	Female	30	Dermatology Clinic	过敏性皮炎	Allergic dermatitis	Item Code：total IgE Item Name：tIgE Result：208.23 Reference range：0--100
643	Outpatient	2019-08-01 09:00:00	2019-08-01 09:56:10	女	Female	29	Dermatology Clinic	过敏性鼻炎(变应性鼻炎)	Allergic rhinitis (allergic rhinitis)	Item Code：total IgE Item Name：tIgE Result：46.76 Reference range：0--100
644	Outpatient	2022-07-14 09:30:00	2022-07-14 11:04:55	男	Male	29	Dermatology Clinic	荨麻疹	Urticaria	Item Code：total IgE Item Name：tIgE Result：105.57 Reference range：<3years 0-20;3-6years 0-35;6-20years 0-51;>20years 0-100
645	Outpatient	2023-02-21 08:00:00	2023-02-21 09:24:14	女	Female	51	Dermatology Clinic	荨麻疹	Urticaria	Item Code：total IgE Item Name：tIgE Result：72.38 Reference range：<3years 0-20;3-6years 0-35;6-20years 0-51;>20years 0-100
646	Outpatient	2023-12-26 08:30:00	2023-12-26 10:22:32	女	Female	46	Respiratory & Critical Care Clinic	咳嗽	cough	Item Code：total IgE Item Name：tIgE Result：48.13 Reference range：<3years 0-20;3-6years 0-35;6-20years 0-51;>20years 0-100
647	Outpatient	2022-09-22 08:30:00	2022-09-22 09:47:24	女	Female	35	Dermatology Clinic	过敏性皮炎	Allergic dermatitis	Item Code：total IgE Item Name：tIgE Result：104.32 Reference range：<3years 0-20;3-6years 0-35;6-20years 0-51;>20years 0-100
648	Outpatient	2018-08-02 10:04:25	2018-08-02 11:48:44	女	Female	32	Dermatology Clinic	荨麻疹	Urticaria	Item Code：total IgE Item Name：tIgE Result：20-50 Reference range：0--100
649	Outpatient	2022-04-19 08:00:00	2022-04-19 08:31:09	女	Female	65	Respiratory & Critical Care Clinic	健康查体	Healthy body check	Item Code：total IgE Item Name：tIgE Result：21.87 Reference range：<3years 0-20;3-6years 0-35;6-20years 0-51;>20years 0-100
650	Outpatient	2019-02-19 12:30:01	2019-02-19 13:42:57	男	Male	31	Dermatology Clinic	急性荨麻疹	Acute urticaria	Item Code：total IgE Item Name：tIgE Result：109.99 Reference range：0--100
651	Outpatient	2021-03-19 08:16:42	2021-03-19 08:39:21	男	Male	66	Dermatology Clinic	湿疹	eczema	Item Code：total IgE Item Name：tIgE Result：214.28 Reference range：<3years 0-20;3-6years 0-35;6-20years 0-51;>20years 0-100
652	Outpatient	2021-04-28 09:49:32	2021-04-28 10:10:12	男	Male	66	Dermatology Clinic	过敏性皮炎	Allergic dermatitis	Item Code：total IgE Item Name：tIgE Result：228.94 Reference range：<3years 0-20;3-6years 0-35;6-20years 0-51;>20years 0-100
653	Outpatient	2020-09-22 08:35:50	2020-09-22 09:12:28	女	Female	45	Respiratory Medicine Clinic	咳嗽	cough	Item Code：total IgE Item Name：tIgE Result：30.51 Reference range：<3years 0-20;3-6years 0-35;6-20years 0-51;>20years 0-100
654	Outpatient	2022-08-24 10:00:00	2022-08-24 11:18:50	女	Female	62	Respiratory & Critical Care Clinic	咳嗽	cough	Item Code：total IgE Item Name：tIgE Result：27.30 Reference range：<3years 0-20;3-6years 0-35;6-20years 0-51;>20years 0-100
655	Outpatient	2023-05-08 08:23:04	2023-05-08 10:09:27	女	Female	58	Respiratory & Critical Care Clinic	支气管哮喘	Bronchial asthma	Item Code：AHHF Item Name：Artemisia pollen Result：0.03 0 Reference range：<0.35,Item Code：zl Item Name：Cockroach Result：0.08 0 Reference range：<0.35,Item Code：cm Item Name：Dust mite Result：0.20 0 Reference range：<0.35,Item Code：MM Item Name：Cat hair Result：0.17 0 Reference range：<0.35,Item Code：LZHF Item Name：Plantain pollen Result：0.02 0 Reference range：<0.35,Item Code：WTHF Item Name：Walnut pollen…
656	Outpatient	2021-05-31 08:00:00	2021-05-31 09:27:41	女	Female	64	Rheumatology and Immunology Clinic	关节痛	Joint pain	Item Code：total IgE Item Name：tIgE Result：>500 Reference range：<3years 0-20;3-6years 0-35;6-20years 0-51;>20years 0-100
657	Outpatient	2022-07-11 08:30:00	2022-07-11 09:36:37	女	Female	65	Endocrinology Clinic	2型糖尿病性周围血管病	Type 2 diabetes peripheral vascular disease	Item Code：total IgE Item Name：tIgE Result：113.97 Reference range：<3years 0-20;3-6years 0-35;6-20years 0-51;>20years 0-100
658	Outpatient	2022-10-07 08:00:00	2022-10-07 09:07:20	女	Female	66	Endocrinology Clinic	2型糖尿病,泌尿系感染,胃肠功能紊乱	Type 2 diabetes, urinary tract infection, gastrointestinal dysfunction	Item Code：total IgE Item Name：tIgE Result：116.49 Reference range：<3years 0-20;3-6years 0-35;6-20years 0-51;>20years 0-100
659	Outpatient	2023-10-04 08:00:00	2023-10-04 09:09:17	女	Female	67	Nephrology Outpatient Department	健康查体	Healthy body check	Item Code：total IgE Item Name：tIgE Result：72.63 Reference range：<3years 0-20;3-6years 0-35;6-20years 0-51;>20years 0-100
660	Outpatient	2023-11-26 08:00:00	2023-11-26 09:08:56	女	Female	67	Endocrinology Clinic	2型糖尿病性周围血管病,高脂血症	Type 2 diabetes peripheral vascular disease, hyperlipidemia	Item Code：total IgE Item Name：tIgE Result：97.58 Reference range：<3years 0-20;3-6years 0-35;6-20years 0-51;>20years 0-100
661	Outpatient	2018-05-22 11:16:28	2018-05-22 11:42:43	女	Female	27	Dermatology Clinic	口周皮炎	Periooral dermatitis	Item Code：total IgE Item Name：tIgE Result：50-100 Reference range：0--100
662	Outpatient	2021-11-26 09:00:00	2021-11-26 10:20:26	男	Male	33	Respiratory & Critical Care Clinic	咳嗽	cough	Item Code：total IgE Item Name：tIgE Result：80.46 Reference range：<3years 0-20;3-6years 0-35;6-20years 0-51;>20years 0-100
663	Outpatient	2021-05-06 10:30:00	2021-05-06 14:52:20	女	Female	41	Dermatology Clinic	光敏性皮炎	Photosensitive dermatitis	Item Code：total IgE Item Name：tIgE Result：66.72 Reference range：<3years 0-20;3-6years 0-35;6-20years 0-51;>20years 0-100
664	Outpatient	2021-11-18 14:09:53	2021-11-18 14:42:10	女	Female	29	Respiratory & Critical Care Clinic	支气管炎	bronchitis	Item Code：total IgE Item Name：tIgE Result：19.90 Reference range：<3years 0-20;3-6years 0-35;6-20years 0-51;>20years 0-100
665	Outpatient	2023-10-09 14:19:24	2023-10-10 07:36:13	女	Female	31	Respiratory & Critical Care Clinic	咳嗽	cough	Item Code：total IgE Item Name：tIgE Result：10.35 Reference range：<3years 0-20;3-6years 0-35;6-20years 0-51;>20years 0-100
666	Outpatient	2018-01-02 07:57:22	2018-01-02 08:28:20	女	Female	45	Dermatology Clinic	过敏性皮炎	Allergic dermatitis	Item Code：total IgE Item Name：tIgE Result：20-50 Reference range：0--100
667	Outpatient	2022-05-11 09:00:00	2022-05-11 10:43:04	女	Female	33	Otorhinolaryngology Clinic	慢性鼻咽炎	Chronic nasopharyngealitis	Item Code：total IgE Item Name：tIgE Result：365.74 Reference range：<3years 0-20;3-6years 0-35;6-20years 0-51;>20years 0-100
668	Outpatient	2018-12-18 07:39:12	2018-12-18 08:28:32	女	Female	39	Dermatology Clinic	过敏性皮炎	Allergic dermatitis	Item Code：total IgE Item Name：tIgE Result：20-50 Reference range：0--100
669	Outpatient	2023-05-11 08:00:00	2023-05-11 09:15:46	女	Female	44	Dermatology Clinic	过敏性皮炎	Allergic dermatitis	Item Code：total IgE Item Name：tIgE Result：98.67 Reference range：<3years 0-20;3-6years 0-35;6-20years 0-51;>20years 0-100
670	Outpatient	2019-11-25 11:19:20	2019-11-25 12:00:04	女	Female	52	Dermatology Clinic	湿疹样皮炎	Eczema-like dermatitis	Item Code：total IgE Item Name：tIgE Result：29.45 Reference range：0--100
671	Outpatient	2022-09-08 08:00:00	2022-09-08 08:38:27	男	Male	58	Otorhinolaryngology Clinic	过敏性鼻炎[变应性鼻炎]	Allergic rhinitis [allergic rhinitis]	Item Code：total IgE Item Name：tIgE Result：165.77 Reference range：<3years 0-20;3-6years 0-35;6-20years 0-51;>20years 0-100
672	Outpatient	2022-07-04 09:07:04	2022-07-04 09:56:02	男	Male	59	Respiratory & Critical Care Clinic	咳嗽	cough	Item Code：total IgE Item Name：tIgE Result：112.07 Reference range：<3years 0-20;3-6years 0-35;6-20years 0-51;>20years 0-100
673	Outpatient	2020-09-01 10:16:30	2020-09-01 10:57:39	女	Female	60	Respiratory Medicine Clinic	咳嗽	cough	Item Code：total IgE Item Name：tIgE Result：29.50 Reference range：<3years 0-20;3-6years 0-35;6-20years 0-51;>20years 0-100
674	Outpatient	2023-04-08 10:12:06	2023-04-08 12:32:36	男	Male	36	Dermatology Clinic	湿疹样皮炎	Eczema-like dermatitis	Item Code：total IgE Item Name：tIgE Result：122.51 Reference range：<3years 0-20;3-6years 0-35;6-20years 0-51;>20years 0-100
675	Outpatient	2021-05-26 09:51:11	2021-05-27 07:57:22	女	Female	68	Rheumatology and Immunology Clinic	关节痛	Joint pain	Item Code：total IgE Item Name：tIgE Result：>500 Reference range：<3years 0-20;3-6years 0-35;6-20years 0-51;>20years 0-100
676	Outpatient	2023-08-02 10:30:00	2023-08-02 13:08:54	女	Female	23	Dermatology Clinic	特应性皮炎	Atopic dermatitis	Item Code：total IgE Item Name：tIgE Result：113.64 Reference range：<3years 0-20;3-6years 0-35;6-20years 0-51;>20years 0-100
677	Outpatient	2023-08-22 13:22:01	2023-08-23 08:18:23	女	Female	40	Otorhinolaryngology Clinic	过敏性鼻炎[变应性鼻炎]	Allergic rhinitis [allergic rhinitis]	Item Code：total IgE Item Name：tIgE Result：497.64 Reference range：<3years 0-20;3-6years 0-35;6-20years 0-51;>20years 0-100
678	Outpatient	2022-07-22 10:00:00	2022-07-22 10:53:59	女	Female	53	Otorhinolaryngology Clinic	过敏性鼻炎[变应性鼻炎]	Allergic rhinitis [allergic rhinitis]	Item Code：total IgE Item Name：tIgE Result：103.06 Reference range：<3years 0-20;3-6years 0-35;6-20years 0-51;>20years 0-100
679	Outpatient	2023-11-16 09:00:00	2023-11-16 10:11:22	男	Male	61	Dermatology Clinic	荨麻疹	Urticaria	Item Code：total IgE Item Name：tIgE Result：159.17 Reference range：<3years 0-20;3-6years 0-35;6-20years 0-51;>20years 0-100
680	Outpatient	2022-02-21 13:24:54	2022-02-22 10:47:08	男	Male	39	Rheumatology and Immunology Clinic	健康查体	Healthy body check	Item Code：total IgE Item Name：tIgE Result：105.49 Reference range：<3years 0-20;3-6years 0-35;6-20years 0-51;>20years 0-100
681	Outpatient	2021-07-20 09:00:00	2021-07-20 10:18:28	女	Female	41	Rheumatology and Immunology Clinic	关节痛	Joint pain	Item Code：total IgE Item Name：tIgE Result：85.77 Reference range：<3years 0-20;3-6years 0-35;6-20years 0-51;>20years 0-100
682	Outpatient	2019-04-22 08:14:14	2019-04-22 09:45:35	男	Male	32	Rheumatology and Immunology Clinic	关节炎	arthritis	Item Code：DD Item Name：Soybean Result：0.24 Reference range：negative,Item Code：XIE Item Name：Crab Result：0.13 Reference range：negative,Item Code：XIA Item Name：Shrimp Result：0.05 Reference range：negative,Item Code：jg Item Name：Nut Result：0.19 Reference range：negative,Item Code：XHS Item Name：Tomato Result：0.09 Reference range：negative,Item Code：yu Item Name：Fish Result：0.11 Reference range：negative,…
683	Outpatient	2019-04-22 08:14:14	2019-04-22 09:46:33	男	Male	32	Rheumatology and Immunology Clinic	关节炎	arthritis	Item Code：total IgE Item Name：tIgE Result：44.45 Reference range：0--100
684	Outpatient	2022-10-08 14:30:00	2022-10-08 15:03:27	女	Female	45	Dermatology Clinic	荨麻疹	Urticaria	Item Code：total IgE Item Name：tIgE Result：5.89 Reference range：<3years 0-20;3-6years 0-35;6-20years 0-51;>20years 0-100
685	Outpatient	2019-07-17 07:59:45	2019-07-17 10:34:12	男	Male	31	Dermatology Clinic	过敏性皮炎	Allergic dermatitis	Item Code：XHS Item Name：Tomato Result：0.04 Reference range：negative,Item Code：XIE Item Name：Crab Result：0.36 Reference range：negative,Item Code：MM Item Name：Cat hair Result：0.21 Reference range：negative,Item Code：total IgE Item Name：tIgE Result：0-20 Reference range：0--100,Item Code：hs Item Name：Peanut Result：0.41 Reference range：negative,Item Code：TCHF Item Name：Ragweed pollen Result：0.30 Referen…
686	Outpatient	2022-09-17 08:30:00	2022-09-17 10:25:56	男	Male	64	Dermatology Clinic	瘙痒症	Pruritus	Item Code：total IgE Item Name：tIgE Result：31.86 Reference range：<3years 0-20;3-6years 0-35;6-20years 0-51;>20years 0-100
687	Outpatient	2019-03-09 11:28:17	2019-03-09 11:53:26	女	Female	26	Dermatology Clinic	过敏性皮炎	Allergic dermatitis	Item Code：total IgE Item Name：tIgE Result：182.09 Reference range：0--100
688	Outpatient	2022-11-01 08:55:14	2022-11-01 09:41:49	男	Male	80	Respiratory & Critical Care Clinic	咳嗽	cough	Item Code：total IgE Item Name：tIgE Result：122.71 Reference range：<3years 0-20;3-6years 0-35;6-20years 0-51;>20years 0-100
689	Outpatient	2023-02-14 11:17:49	2023-02-14 13:35:07	男	Male	44	Respiratory & Critical Care Clinic	咳嗽	cough	Item Code：total IgE Item Name：tIgE Result：73.65 Reference range：<3years 0-20;3-6years 0-35;6-20years 0-51;>20years 0-100
690	Outpatient	2022-06-28 14:00:00	2022-06-28 14:39:50	男	Male	27	Respiratory & Critical Care Clinic	气短	Shortness of breath	Item Code：total IgE Item Name：tIgE Result：299.99 Reference range：<3years 0-20;3-6years 0-35;6-20years 0-51;>20years 0-100
691	Outpatient	2023-08-01 09:30:00	2023-08-01 11:15:32	女	Female	42	Respiratory & Critical Care Clinic	气短	Shortness of breath	Item Code：total IgE Item Name：tIgE Result：>500 Reference range：<3years 0-20;3-6years 0-35;6-20years 0-51;>20years 0-100
692	Outpatient	2020-10-13 08:30:00	2020-10-13 10:27:15	女	Female	70	Dermatology Clinic	瘙痒症	Pruritus	Item Code：total IgE Item Name：tIgE Result：236.74 Reference range：<3years 0-20;3-6years 0-35;6-20years 0-51;>20years 0-100
693	Outpatient	2020-04-07 10:07:24	2020-04-07 10:49:57	女	Female	27	Dermatology Clinic	急性荨麻疹	Acute urticaria	Item Code：total IgE Item Name：tIgE Result：207.73 Reference range：0--100
694	Outpatient	2019-05-30 09:47:51	2019-05-30 10:29:57	女	Female	39	Dermatology Clinic	健康查体	Healthy body check	Item Code：total IgE Item Name：tIgE Result：47.00 Reference range：0--100
695	Outpatient	2022-03-15 14:44:15	2022-03-15 15:01:32	女	Female	43	Respiratory & Critical Care Clinic	咳嗽	cough	Item Code：total IgE Item Name：tIgE Result：30.44 Reference range：<3years 0-20;3-6years 0-35;6-20years 0-51;>20years 0-100
696	Outpatient	2021-09-18 08:16:30	2021-09-18 10:06:10	女	Female	74	Dermatology Clinic	局限性神经性皮炎	Localized neurodermatitis	Item Code：total IgE Item Name：tIgE Result：2.80 Reference range：<3years 0-20;3-6years 0-35;6-20years 0-51;>20years 0-100
697	Outpatient	2020-01-07 08:00:00	2020-01-07 08:51:03	女	Female	20	Dermatology Clinic	慢性荨麻疹	Chronic urticaria	Item Code：total IgE Item Name：tIgE Result：48.37 Reference range：0--51
698	Outpatient	2021-12-31 15:56:58	2022-02-11 09:21:22	女	Female	30	Pain Clinic	健康查体	Healthy body check	Item Code：total IgE Item Name：tIgE Result：19.61 Reference range：<3years 0-20;3-6years 0-35;6-20years 0-51;>20years 0-100
699	Outpatient	2019-09-05 13:39:51	2019-09-05 14:30:13	女	Female	37	Dermatology Clinic	慢性荨麻疹	Chronic urticaria	Item Code：total IgE Item Name：tIgE Result：193.07 Reference range：0--100
700	Outpatient	2022-11-12 07:37:40	2022-11-12 08:13:37	女	Female	35	Dermatology Clinic	荨麻疹	Urticaria	Item Code：total IgE Item Name：tIgE Result：149.42 Reference range：<3years 0-20;3-6years 0-35;6-20years 0-51;>20years 0-100
701	Outpatient	2023-06-13 08:18:22	2023-06-13 10:21:39	女	Female	40	Rheumatology and Immunology Clinic	结缔组织病	Connective tissue disease	Item Code：total IgE Item Name：tIgE Result：114.48 Reference range：<3years 0-20;3-6years 0-35;6-20years 0-51;>20years 0-100
702	Outpatient	2021-07-07 08:30:23	2021-07-07 09:40:09	女	Female	65	Dermatology Clinic	湿疹样皮炎	Eczema-like dermatitis	Item Code：total IgE Item Name：tIgE Result：>500 Reference range：<3years 0-20;3-6years 0-35;6-20years 0-51;>20years 0-100
703	Outpatient	2021-09-07 10:03:49	2021-09-07 11:09:06	男	Male	62	Dermatology Clinic	过敏性皮炎,血管神经性水肿	Allergic dermatitis, angioedema	Item Code：total IgE Item Name：tIgE Result：111.36 Reference range：<3years 0-20;3-6years 0-35;6-20years 0-51;>20years 0-100
704	Outpatient	2022-01-05 14:30:00	2022-01-05 14:30:21	女	Female	42	Respiratory & Critical Care Clinic	呼吸道感染	Respiratory tract infection	Item Code：MJ_MY Item Name：Mold Result：0.21 0 Reference range：<0.35,Item Code：zl Item Name：Cockroach Result：0.11 0 Reference range：<0.35,Item Code：cm Item Name：Dust mite Result：0.19 0 Reference range：<0.35,Item Code：GSP Item Name：Dog epithelium Result：0.40 1 Reference range：<0.35,Item Code：LZHF Item Name：Plantain pollen Result：0.09 0 Reference range：<0.35,Item Code：MM Item Name：Cat hair Result：0.1…
705	Outpatient	2018-09-26 08:31:46	2018-09-26 09:40:23	男	Male	58	Dermatology Clinic	湿疹	eczema	Item Code：total IgE Item Name：tIgE Result：50-100 Reference range：0--100
706	Outpatient	2023-06-04 08:00:00	2023-06-04 09:17:25	男	Male	29	Dermatology Clinic	湿疹样皮炎	Eczema-like dermatitis	Item Code：total IgE Item Name：tIgE Result：34.55 Reference range：<3years 0-20;3-6years 0-35;6-20years 0-51;>20years 0-100
707	Outpatient	2020-01-16 08:30:00	2020-01-16 09:27:05	女	Female	48	Dermatology Clinic	皮疹	rash	Item Code：total IgE Item Name：tIgE Result：67.82 Reference range：0--100
708	Outpatient	2021-02-22 13:06:50	2021-02-23 07:53:46	女	Female	60	Tinnitus and Vertigo Clinic	咳嗽	cough	Item Code：total IgE Item Name：tIgE Result：421.83 Reference range：<3years 0-20;3-6years 0-35;6-20years 0-51;>20years 0-100
709	Outpatient	2022-05-11 07:34:41	2022-05-11 08:59:31	男	Male	68	Dermatology Clinic	湿疹样皮炎	Eczema-like dermatitis	Item Code：total IgE Item Name：tIgE Result：47.44 Reference range：<3years 0-20;3-6years 0-35;6-20years 0-51;>20years 0-100
710	Outpatient	2019-06-10 08:09:47	2019-06-11 08:17:46	女	Female	38	Dermatology Clinic	皮疹	rash	Item Code：total IgE Item Name：tIgE Result：66.99 Reference range：0--100
711	Outpatient	2019-06-10 08:09:47	2019-06-11 08:17:48	女	Female	38	Dermatology Clinic	皮疹	rash	Item Code：XHS Item Name：Tomato Result：0.07 Reference range：negative,Item Code：yu Item Name：Fish Result：0.06 Reference range：negative,Item Code：hs Item Name：Peanut Result：0.17 Reference range：negative,Item Code：XM Item Name：Wheat Result：0.12 Reference range：negative,Item Code：DD Item Name：Soybean Result：0.17 Reference range：negative,Item Code：XIE Item Name：Crab Result：0.07 Reference range：negative…
712	Outpatient	2019-12-25 08:00:00	2019-12-25 08:28:53	女	Female	45	Respiratory Medicine Clinic	呼吸道感染	Respiratory tract infection	Item Code：total IgE Item Name：tIgE Result：56.87 Reference range：0--100
713	Outpatient	2022-03-02 10:00:00	2022-03-02 10:58:08	男	Male	51	Respiratory & Critical Care Clinic	咳嗽	cough	Item Code：total IgE Item Name：tIgE Result：29.20 Reference range：<3years 0-20;3-6years 0-35;6-20years 0-51;>20years 0-100
714	Outpatient	2022-01-12 10:58:25	2022-01-12 11:42:49	男	Male	48	Dermatology Clinic	湿疹样皮炎	Eczema-like dermatitis	Item Code：total IgE Item Name：tIgE Result：100.17 Reference range：<3years 0-20;3-6years 0-35;6-20years 0-51;>20years 0-100
715	Outpatient	2022-10-26 08:30:00	2022-10-26 09:12:18	男	Male	39	Respiratory & Critical Care Clinic	支气管炎	bronchitis	Item Code：total IgE Item Name：tIgE Result：41.84 Reference range：<3years 0-20;3-6years 0-35;6-20years 0-51;>20years 0-100
716	Outpatient	2018-05-09 07:38:11	2018-05-09 09:12:06	男	Male	55	Respiratory Medicine Clinic	支气管炎	bronchitis	Item Code：total IgE Item Name：tIgE Result：0-20 Reference range：0--100
717	Outpatient	2020-12-19 10:30:00	2020-12-19 11:18:36	男	Male	82	Dermatology Clinic	过敏性皮炎	Allergic dermatitis	Item Code：total IgE Item Name：tIgE Result：26.35 Reference range：<3years 0-20;3-6years 0-35;6-20years 0-51;>20years 0-100
718	Outpatient	2022-09-14 13:59:46	2022-09-15 08:27:30	男	Male	66	Respiratory & Critical Care Clinic	肺部阴影	Lung shadow	Item Code：total IgE Item Name：tIgE Result：37.09 Reference range：<3years 0-20;3-6years 0-35;6-20years 0-51;>20years 0-100
719	Outpatient	2018-02-23 08:48:40	2018-02-23 09:59:54	男	Male	61	Respiratory Medicine Clinic	支气管炎	bronchitis	Item Code：total IgE Item Name：tIgE Result：0-20 Reference range：0--100
720	Outpatient	2023-06-10 08:07:57	2023-06-10 10:09:28	女	Female	66	Dermatology Clinic	湿疹样皮炎	Eczema-like dermatitis	Item Code：total IgE Item Name：tIgE Result：42.92 Reference range：<3years 0-20;3-6years 0-35;6-20years 0-51;>20years 0-100
721	Outpatient	2019-10-16 10:44:50	2019-10-16 11:04:36	女	Female	49	Respiratory Medicine Clinic	健康查体	Healthy body check	Item Code：total IgE Item Name：tIgE Result：28.61 Reference range：0--100
722	Outpatient	2020-08-06 08:00:00	2020-08-06 08:53:33	男	Male	49	Dermatology Clinic	急性荨麻疹	Acute urticaria	Item Code：total IgE Item Name：tIgE Result：163.39 Reference range：0--100
723	Outpatient	2020-09-18 08:00:00	2020-09-18 16:01:45	女	Female	38	Respiratory Medicine Clinic	上呼吸道感染	Upper respiratory tract infection	Item Code：total IgE Item Name：tIgE Result：>500 Reference range：<3years 0-20;3-6years 0-35;6-20years 0-51;>20years 0-100
724	Outpatient	2023-04-12 08:30:00	2023-04-12 10:11:46	女	Female	47	Dermatology Clinic	渗出性多形红斑	Exudate polymorphic red spots	Item Code：total IgE Item Name：tIgE Result：60.45 Reference range：<3years 0-20;3-6years 0-35;6-20years 0-51;>20years 0-100
725	Outpatient	2021-12-25 13:02:51	2021-12-25 14:43:29	女	Female	48	Dermatology Clinic	过敏性皮炎	Allergic dermatitis	Item Code：total IgE Item Name：tIgE Result：30.34 Reference range：<3years 0-20;3-6years 0-35;6-20years 0-51;>20years 0-100
726	Outpatient	2021-07-21 13:20:47	2021-07-21 13:56:23	男	Male	21	Dermatology Clinic	鼻炎	rhinitis	Item Code：total IgE Item Name：tIgE Result：90.93 Reference range：<3years 0-20;3-6years 0-35;6-20years 0-51;>20years 0-100
727	Outpatient	2022-01-12 08:48:28	2022-01-12 09:53:08	女	Female	37	Dermatology Clinic	药物性皮炎[药疹]	Drug-induced dermatitis [medicine rash]	Item Code：total IgE Item Name：tIgE Result：121.60 Reference range：<3years 0-20;3-6years 0-35;6-20years 0-51;>20years 0-100
728	Outpatient	2023-06-12 14:51:14	2023-06-13 08:22:44	男	Male	34	Dermatology Clinic	湿疹样皮炎	Eczema-like dermatitis	Item Code：total IgE Item Name：tIgE Result：61.78 Reference range：<3years 0-20;3-6years 0-35;6-20years 0-51;>20years 0-100
729	Outpatient	2019-11-11 08:25:08	2019-11-11 09:04:01	女	Female	54	Respiratory Medicine Clinic	支气管哮喘	Bronchial asthma	Item Code：total IgE Item Name：tIgE Result：2.87 Reference range：0--100
730	Outpatient	2021-10-25 10:26:01	2021-10-25 10:55:17	女	Female	36	Dermatology Clinic	皮炎	dermatitis	Item Code：total IgE Item Name：tIgE Result：112.35 Reference range：<3years 0-20;3-6years 0-35;6-20years 0-51;>20years 0-100
731	Outpatient	2022-09-14 10:00:00	2022-09-14 09:26:12	女	Female	72	Dermatology Clinic	慢性荨麻疹	Chronic urticaria	Item Code：total IgE Item Name：tIgE Result：57.54 Reference range：<3years 0-20;3-6years 0-35;6-20years 0-51;>20years 0-100
732	Outpatient	2020-07-15 08:13:09	2020-07-15 09:02:34	女	Female	78	Dermatology Clinic	慢性荨麻疹	Chronic urticaria	Item Code：total IgE Item Name：tIgE Result：144.15 Reference range：0--100
733	Outpatient	2018-02-10 10:25:20	2018-02-10 11:12:40	男	Male	29	Dermatology Clinic	过敏性皮炎	Allergic dermatitis	Item Code：total IgE Item Name：tIgE Result：0-20 Reference range：0--100
734	Outpatient	2018-07-12 13:39:05	2018-07-12 15:07:38	男	Male	25	Respiratory Medicine Clinic	呼吸困难	Difficulty in breathing	Item Code：TCHF Item Name：Ragweed pollen Result：0.01 Reference range：negative,Item Code：total IgE Item Name：tIgE Result：0-20 Reference range：0--100,Item Code：AHHF Item Name：Artemisia pollen Result：0.01 Reference range：negative,Item Code：MM Item Name：Cat hair Result：0.03 Reference range：negative,Item Code：cm Item Name：Dust mite Result：0.04 Reference range：negative,Item Code：WTHF Item Name：Walnut po…
735	Outpatient	2021-06-07 08:00:00	2021-06-07 09:02:27	男	Male	23	Dermatology Clinic	荨麻疹	Urticaria	Item Code：total IgE Item Name：tIgE Result：481.85 Reference range：<3years 0-20;3-6years 0-35;6-20years 0-51;>20years 0-100
736	Outpatient	2019-06-06 08:03:17	2019-06-06 08:55:29	女	Female	39	Dermatology Clinic	过敏性皮炎	Allergic dermatitis	Item Code：total IgE Item Name：tIgE Result：80.36 Reference range：0--100
737	Outpatient	2022-07-26 08:30:00	2022-07-26 10:07:38	男	Male	29	Respiratory & Critical Care Clinic	咳嗽	cough	Item Code：total IgE Item Name：tIgE Result：46.11 Reference range：<3years 0-20;3-6years 0-35;6-20years 0-51;>20years 0-100
738	Outpatient	2022-09-14 10:00:00	2022-09-14 11:00:26	男	Male	20	Respiratory & Critical Care Clinic	咳嗽	cough	Item Code：total IgE Item Name：tIgE Result：141.97 Reference range：<3years 0-20;3-6years 0-35;6-20years 0-51;>20years 0-100
739	Outpatient	2018-04-12 14:11:30	2018-04-12 14:57:05	女	Female	62	Dermatology Clinic	荨麻疹	Urticaria	Item Code：total IgE Item Name：tIgE Result：20-50 Reference range：0--100
740	Outpatient	2021-02-06 09:00:00	2021-02-06 09:57:54	女	Female	51	Dermatology Clinic	慢性荨麻疹	Chronic urticaria	Item Code：total IgE Item Name：tIgE Result：105.41 Reference range：<3years 0-20;3-6years 0-35;6-20years 0-51;>20years 0-100
741	Outpatient	2018-03-16 08:29:29	2018-03-16 09:08:17	女	Female	44	Dermatology Clinic	皮疹	rash	Item Code：total IgE Item Name：tIgE Result：20-50 Reference range：0--100
742	Outpatient	2022-05-18 09:16:08	2022-05-18 10:00:46	女	Female	47	Dermatology Clinic	慢性荨麻疹	Chronic urticaria	Item Code：total IgE Item Name：tIgE Result：102.39 Reference range：<3years 0-20;3-6years 0-35;6-20years 0-51;>20years 0-100
743	Outpatient	2022-07-23 09:30:00	2022-07-23 10:17:46	女	Female	47	Dermatology Clinic	慢性荨麻疹	Chronic urticaria	Item Code：total IgE Item Name：tIgE Result：110.26 Reference range：<3years 0-20;3-6years 0-35;6-20years 0-51;>20years 0-100
744	Outpatient	2019-10-16 13:00:00	2019-10-17 09:22:26	女	Female	29	Respiratory Medicine Clinic	气短	Shortness of breath	Item Code：total IgE Item Name：tIgE Result：>500 Reference range：0--100
745	Outpatient	2023-08-08 13:38:58	2023-08-08 14:36:40	女	Female	57	Dermatology Clinic	过敏性皮炎	Allergic dermatitis	Item Code：total IgE Item Name：tIgE Result：53.27 Reference range：<3years 0-20;3-6years 0-35;6-20years 0-51;>20years 0-100
746	Outpatient	2023-11-15 14:14:10	2023-11-16 07:50:35	男	Male	45	Dermatology Clinic	皮疹	rash	Item Code：total IgE Item Name：tIgE Result：26.41 Reference range：<3years 0-20;3-6years 0-35;6-20years 0-51;>20years 0-100
747	Outpatient	2018-06-23 13:09:32	2018-06-23 14:55:47	男	Male	78	Dermatology Clinic	过敏性皮炎	Allergic dermatitis	Item Code：total IgE Item Name：tIgE Result：>200 Reference range：0--100
748	Outpatient	2023-08-17 09:30:00	2023-08-17 11:12:01	女	Female	28	Dermatology Clinic	过敏性皮炎	Allergic dermatitis	Item Code：total IgE Item Name：tIgE Result：10.45 Reference range：<3years 0-20;3-6years 0-35;6-20years 0-51;>20years 0-100
749	Outpatient	2022-09-27 14:00:00	2022-09-27 14:53:43	男	Male	28	Dermatology Clinic	特应性皮炎	Atopic dermatitis	Item Code：total IgE Item Name：tIgE Result：42.78 Reference range：<3years 0-20;3-6years 0-35;6-20years 0-51;>20years 0-100
750	Outpatient	2021-06-15 09:15:00	2021-06-15 10:19:05	女	Female	34	Dermatology Clinic	人为性荨麻疹	Artificial urticaria	Item Code：total IgE Item Name：tIgE Result：52.52 Reference range：<3years 0-20;3-6years 0-35;6-20years 0-51;>20years 0-100
751	Outpatient	2023-08-01 08:30:00	2023-08-01 10:16:57	女	Female	22	Respiratory & Critical Care Clinic	呼吸困难	Difficulty in breathing	Item Code：total IgE Item Name：tIgE Result：>500 Reference range：<3years 0-20;3-6years 0-35;6-20years 0-51;>20years 0-100
752	Outpatient	2022-07-16 08:25:55	2022-07-16 09:28:39	女	Female	51	Dermatology Clinic	荨麻疹	Urticaria	Item Code：total IgE Item Name：tIgE Result：106.76 Reference range：<3years 0-20;3-6years 0-35;6-20years 0-51;>20years 0-100
753	Outpatient	2020-11-10 13:49:10	2020-11-11 09:12:10	女	Female	50	Respiratory & Critical Care Clinic	咳嗽	cough	Item Code：total IgE Item Name：tIgE Result：7.32 Reference range：<3years 0-20;3-6years 0-35;6-20years 0-51;>20years 0-100
754	Outpatient	2023-09-03 08:30:00	2023-09-03 12:03:57	女	Female	32	Gastroenterology Clinic	腹痛,下腹痛	Abdominal pain, lower abdominal pain	Item Code：total IgE Item Name：tIgE Result：22.03 Reference range：<3years 0-20;3-6years 0-35;6-20years 0-51;>20years 0-100
755	Outpatient	2023-02-09 08:00:00	2023-02-09 08:48:54	女	Female	35	Dermatology Clinic	过敏性皮炎	Allergic dermatitis	Item Code：total IgE Item Name：tIgE Result：54.12 Reference range：<3years 0-20;3-6years 0-35;6-20years 0-51;>20years 0-100
756	Outpatient	2022-09-11 10:00:00	2022-09-11 10:56:54	女	Female	34	Respiratory & Critical Care Clinic	气短	Shortness of breath	Item Code：total IgE Item Name：tIgE Result：179.90 Reference range：<3years 0-20;3-6years 0-35;6-20years 0-51;>20years 0-100
757	Outpatient	2021-08-28 09:30:00	2021-08-28 11:03:24	女	Female	36	Dermatology Clinic	荨麻疹	Urticaria	Item Code：total IgE Item Name：tIgE Result：52.02 Reference range：<3years 0-20;3-6years 0-35;6-20years 0-51;>20years 0-100
758	Outpatient	2018-05-04 09:36:13	2018-05-04 10:15:12	女	Female	63	Respiratory Medicine Clinic	支气管哮喘	Bronchial asthma	Item Code：total IgE Item Name：tIgE Result：0-20 Reference range：0--100
759	Outpatient	2019-02-14 08:00:00	2019-02-14 14:46:14	女	Female	32	Dermatology Clinic	健康查体	Healthy body check	Item Code：total IgE Item Name：tIgE Result：88.11 Reference range：0--100
760	Outpatient	2019-09-10 08:00:00	2019-09-10 08:50:50	男	Male	65	Respiratory Medicine Clinic	上呼吸道感染	Upper respiratory tract infection	Item Code：total IgE Item Name：tIgE Result：59.21 Reference range：0--100
761	Outpatient	2020-08-01 14:02:49	2020-08-01 14:59:15	男	Male	32	Dermatology Clinic	局限性神经性皮炎	Localized neurodermatitis	Item Code：total IgE Item Name：tIgE Result：42.08 Reference range：0--100
762	Outpatient	2021-11-18 13:32:56	2021-11-18 14:04:28	女	Female	62	Dermatology Clinic	湿疹	eczema	Item Code：total IgE Item Name：tIgE Result：33.57 Reference range：<3years 0-20;3-6years 0-35;6-20years 0-51;>20years 0-100
763	Outpatient	2021-12-17 08:30:00	2021-12-17 09:12:52	男	Male	43	Dermatology Clinic	过敏性皮炎	Allergic dermatitis	Item Code：total IgE Item Name：tIgE Result：54.35 Reference range：<3years 0-20;3-6years 0-35;6-20years 0-51;>20years 0-100
764	Outpatient	2019-08-23 10:00:00	2019-08-23 10:42:57	女	Female	44	Dermatology Clinic	皮疹	rash	Item Code：total IgE Item Name：tIgE Result：53.21 Reference range：0--100
765	Outpatient	2019-08-23 10:00:00	2019-08-23 10:48:54	女	Female	44	Dermatology Clinic	皮疹	rash	Item Code：XHS Item Name：Tomato Result：0.03 Reference range：negative,Item Code：jg Item Name：Nut Result：0.13 Reference range：negative,Item Code：yu Item Name：Fish Result：0.03 Reference range：negative,Item Code：NN Item Name：Milk Result：0.22 Reference range：negative,Item Code：JD Item Name：Egg Result：0.35 Reference range：negative,Item Code：XM Item Name：Wheat Result：0.34 Reference range：negative,Item Co…
766	Outpatient	2021-09-15 14:50:27	2021-09-15 15:12:44	女	Female	43	Dermatology Clinic	慢性荨麻疹	Chronic urticaria	Item Code：total IgE Item Name：tIgE Result：433.70 Reference range：<3years 0-20;3-6years 0-35;6-20years 0-51;>20years 0-100
767	Outpatient	2023-02-10 08:31:27	2023-02-10 10:18:14	女	Female	70	Dermatology Clinic	慢性荨麻疹	Chronic urticaria	Item Code：total IgE Item Name：tIgE Result：>500 Reference range：<3years 0-20;3-6years 0-35;6-20years 0-51;>20years 0-100
768	Outpatient	2018-02-27 07:40:00	2018-02-27 09:08:01	女	Female	59	Respiratory Medicine Clinic	上呼吸道感染	Upper respiratory tract infection	Item Code：total IgE Item Name：tIgE Result：0-20 Reference range：0--100
769	Outpatient	2021-11-16 09:00:00	2021-11-16 09:50:36	男	Male	50	Dermatology Clinic	健康查体	Healthy body check	Item Code：total IgE Item Name：tIgE Result：72.92 Reference range：<3years 0-20;3-6years 0-35;6-20years 0-51;>20years 0-100
770	Outpatient	2022-06-04 10:00:00	2022-06-04 11:02:31	男	Male	19	Dermatology Clinic	过敏性皮炎	Allergic dermatitis	Item Code：total IgE Item Name：tIgE Result：49.04 Reference range：<3years 0-20;3-6years 0-35;6-20years 0-51;>20years 0-100
771	Outpatient	2019-04-24 10:36:04	2019-04-25 09:09:56	男	Male	54	Rheumatology and Immunology Clinic	关节炎	arthritis	Item Code：total IgE Item Name：tIgE Result：132.33 Reference range：0--100
772	Outpatient	2021-10-27 07:22:58	2022-01-13 08:09:10	女	Female	41	Respiratory & Critical Care Clinic	健康查体	Healthy body check	Item Code：total IgE Item Name：tIgE Result：169.44 Reference range：<3years 0-20;3-6years 0-35;6-20years 0-51;>20years 0-100
773	Outpatient	2018-11-12 10:45:22	2018-11-12 11:48:23	男	Male	97	Outpatient Clinic	2型糖尿病	Type 2 diabetes	Item Code：total IgE Item Name：tIgE Result：>200 Reference range：0--100
774	Outpatient	2022-02-11 10:13:43	2022-02-11 10:46:30	男	Male	58	Dermatology Clinic	瘙痒症	Pruritus	Item Code：total IgE Item Name：tIgE Result：66.12 Reference range：<3years 0-20;3-6years 0-35;6-20years 0-51;>20years 0-100
775	Outpatient	2018-06-26	2018-06-26 10:52:45	男	Male	36	Respiratory Medicine Clinic	支气管哮喘	Bronchial asthma	Item Code：total IgE Item Name：tIgE Result：>200 Reference range：0--100
776	Outpatient	2018-10-17 07:55:24	2018-10-17 09:10:10	女	Female	48	Rheumatology and Immunology Clinic	关节炎	arthritis	Item Code：total IgE Item Name：tIgE Result：100-200 Reference range：0--100
777	Outpatient	2021-08-06 07:35:20	2021-08-06 08:42:53	女	Female	45	Respiratory & Critical Care Clinic	肺炎	pneumonia	Item Code：total IgE Item Name：tIgE Result：8.83 Reference range：<3years 0-20;3-6years 0-35;6-20years 0-51;>20years 0-100
778	Outpatient	2020-03-14 07:56:28	2020-03-14 09:05:44	女	Female	41	Respiratory Medicine Clinic	慢性咳嗽	Chronic cough	Item Code：total IgE Item Name：tIgE Result：35.81 Reference range：0--100
779	Outpatient	2022-05-23 09:30:00	2022-05-23 10:49:03	女	Female	37	Respiratory & Critical Care Clinic	支气管哮喘	Bronchial asthma	Item Code：total IgE Item Name：tIgE Result：155.98 Reference range：<3years 0-20;3-6years 0-35;6-20years 0-51;>20years 0-100
780	Outpatient	2019-05-21 08:04:27	2019-05-21 08:52:04	男	Male	70	Dermatology Clinic	急性荨麻疹,急性荨麻疹	Acute urticaria, acute urticaria	Item Code：total IgE Item Name：tIgE Result：75.73 Reference range：0--100
781	Outpatient	2023-06-14 09:30:00	2023-06-14 13:14:48	女	Female	66	Dermatology Clinic	特应性皮炎(中重度)	Atopic dermatitis (moderate and severe)	Item Code：total IgE Item Name：tIgE Result：105.32 Reference range：<3years 0-20;3-6years 0-35;6-20years 0-51;>20years 0-100
782	Outpatient	2022-05-13	2022-05-13 13:43:52	女	Female	32	Dermatology Clinic	过敏性皮炎	Allergic dermatitis	Item Code：total IgE Item Name：tIgE Result：92.39 Reference range：<3years 0-20;3-6years 0-35;6-20years 0-51;>20years 0-100
783	Outpatient	2023-12-28 10:20:49	2023-12-28 11:17:32	男	Male	76	Dermatology Clinic	局限性神经性皮炎	Localized neurodermatitis	Item Code：total IgE Item Name：tIgE Result：40.48 Reference range：<3years 0-20;3-6years 0-35;6-20years 0-51;>20years 0-100
784	Outpatient	2021-06-21 08:00:00	2021-06-21 09:02:06	女	Female	58	Dermatology Clinic	健康查体	Healthy body check	Item Code：total IgE Item Name：tIgE Result：232.79 Reference range：<3years 0-20;3-6years 0-35;6-20years 0-51;>20years 0-100
785	Outpatient	2018-01-05 07:35:41	2018-01-05 09:01:37	女	Female	28	Respiratory Medicine Clinic	呼吸困难	Difficulty in breathing	Item Code：total IgE Item Name：tIgE Result：0-20 Reference range：0--100
786	Outpatient	2018-01-05 10:40:06	2018-01-05 11:41:20	女	Female	47	Respiratory Medicine Clinic	咳嗽	cough	Item Code：total IgE Item Name：tIgE Result：50-100 Reference range：0--100
787	Outpatient	2023-02-24 09:30:00	2023-02-24 10:15:31	男	Male	69	Otorhinolaryngology Clinic	过敏性鼻炎伴哮喘	Allergic rhinitis with asthma	Item Code：total IgE Item Name：tIgE Result：107.20 Reference range：<3years 0-20;3-6years 0-35;6-20years 0-51;>20years 0-100
788	Outpatient	2023-06-07 09:12:10	2023-06-07 10:18:17	女	Female	40	Dermatology Clinic	湿疹样皮炎	Eczema-like dermatitis	Item Code：LZHF Item Name：Plantain pollen Result：0.02 0 Reference range：<0.35,Item Code：MM Item Name：Cat hair Result：0.01 0 Reference range：<0.35,Item Code：MJ_MY Item Name：Mold Result：0.08 0 Reference range：<0.35,Item Code：AHHF Item Name：Artemisia pollen Result：0.03 0 Reference range：<0.35,Item Code：zl Item Name：Cockroach Result：0.06 0 Reference range：<0.35,Item Code：cm Item Name：Dust mite Result：…
789	Outpatient	2023-06-07 09:12:10	2023-06-07 10:19:02	女	Female	40	Dermatology Clinic	湿疹样皮炎	Eczema-like dermatitis	Item Code：total IgE Item Name：tIgE Result：95.75 Reference range：<3years 0-20;3-6years 0-35;6-20years 0-51;>20years 0-100
790	Outpatient	2023-06-26 08:00:00	2023-06-26 10:11:31	女	Female	38	Dermatology Clinic	特应性皮炎	Atopic dermatitis	Item Code：total IgE Item Name：tIgE Result：>500 Reference range：<3years 0-20;3-6years 0-35;6-20years 0-51;>20years 0-100
791	Outpatient	2023-11-22 10:30:00	2023-11-22 13:21:13	女	Female	43	Dermatology Clinic	过敏性皮炎	Allergic dermatitis	Item Code：total IgE Item Name：tIgE Result：110.04 Reference range：<3years 0-20;3-6years 0-35;6-20years 0-51;>20years 0-100
792	Outpatient	2023-11-22 10:30:00	2023-11-22 13:21:24	女	Female	43	Dermatology Clinic	过敏性皮炎	Allergic dermatitis	Item Code：jg Item Name：Nut Result：0.12 0 Reference range：<0.35,Item Code：yu Item Name：Fish Result：0.10 0 Reference range：<0.35,Item Code：NN Item Name：Milk Result：0.07 0 Reference range：<0.35,Item Code：JD Item Name：Egg Result：0.10 0 Reference range：<0.35,Item Code：XIA Item Name：Shrimp Result：0.06 0 Reference range：<0.35,Item Code：hs Item Name：Peanut Result：0.08 0 Reference range：<0.35,Item Code：DD…
793	Outpatient	2019-02-26 08:24:44	2019-02-26 09:50:53	女	Female	27	Dermatology Clinic	湿疹样皮炎	Eczema-like dermatitis	Item Code：total IgE Item Name：tIgE Result：2.87 Reference range：0--100
794	Outpatient	2018-01-13 10:52:41	2018-01-13 11:26:33	女	Female	36	Dermatology Clinic	慢性荨麻疹	Chronic urticaria	Item Code：total IgE Item Name：tIgE Result：0-20 Reference range：0--100
795	Outpatient	2023-11-29 10:30:00	2023-11-29 12:04:27	女	Female	28	Dermatology Clinic	特应性皮炎	Atopic dermatitis	Item Code：total IgE Item Name：tIgE Result：218.38 Reference range：<3years 0-20;3-6years 0-35;6-20years 0-51;>20years 0-100
796	Outpatient	2018-01-17 07:44:26	2018-01-17 08:42:39	女	Female	45	Dermatology Clinic	湿疹	eczema	Item Code：total IgE Item Name：tIgE Result：50-100 Reference range：0--100
797	Outpatient	2023-02-15 15:55:49	2023-02-18 11:14:19	男	Male	75	Dermatology Clinic	过敏性皮炎	Allergic dermatitis	Item Code：total IgE Item Name：tIgE Result：110.37 Reference range：<3years 0-20;3-6years 0-35;6-20years 0-51;>20years 0-100
798	Outpatient	2023-03-08 08:59:20	2023-03-08 10:19:51	女	Female	43	Dermatology Clinic	荨麻疹	Urticaria	Item Code：total IgE Item Name：tIgE Result：72.50 Reference range：<3years 0-20;3-6years 0-35;6-20years 0-51;>20years 0-100
799	Outpatient	2018-06-01	2018-06-01 10:10:39	女	Female	26	Dermatology Clinic	过敏性皮炎	Allergic dermatitis	Item Code：total IgE Item Name：tIgE Result：>200 Reference range：0--100
800	Outpatient	2023-09-11 10:30:00	2023-09-11 12:10:23	男	Male	35	Respiratory & Critical Care Clinic	健康查体,咳嗽	Healthy body examination, cough	Item Code：total IgE Item Name：tIgE Result：123.05 Reference range：<3years 0-20;3-6years 0-35;6-20years 0-51;>20years 0-100
801	Outpatient	2018-08-27 08:18:37	2018-08-27 09:33:47	女	Female	43	Respiratory Medicine Clinic	咽痛	Shrimp pain	Item Code：total IgE Item Name：tIgE Result：>200 Reference range：0--100
802	Outpatient	2022-07-26 09:00:00	2022-07-26 10:06:39	男	Male	74	Dermatology Clinic	过敏性皮炎	Allergic dermatitis	Item Code：total IgE Item Name：tIgE Result：22.23 Reference range：<3years 0-20;3-6years 0-35;6-20years 0-51;>20years 0-100
803	Outpatient	2021-11-08 08:50:47	2021-11-08 09:27:56	男	Male	59	Dermatology Clinic	湿疹	eczema	Item Code：total IgE Item Name：tIgE Result：66.30 Reference range：<3years 0-20;3-6years 0-35;6-20years 0-51;>20years 0-100
804	Outpatient	2022-07-01 14:30:29	2022-07-01 15:01:56	男	Male	59	Dermatology Clinic	特应性皮炎(中重度)	Atopic dermatitis (moderate and severe)	Item Code：total IgE Item Name：tIgE Result：179.49 Reference range：<3years 0-20;3-6years 0-35;6-20years 0-51;>20years 0-100
805	Outpatient	2019-08-05 07:39:23	2019-08-05 08:55:51	女	Female	36	Otorhinolaryngology Clinic	过敏性鼻炎(变应性鼻炎)	Allergic rhinitis (allergic rhinitis)	Item Code：total IgE Item Name：tIgE Result：81.67 Reference range：0--100
806	Outpatient	2021-02-03 08:00:00	2021-02-03 08:53:04	女	Female	27	Respiratory & Critical Care Clinic	咳嗽	cough	Item Code：total IgE Item Name：tIgE Result：113.56 Reference range：<3years 0-20;3-6years 0-35;6-20years 0-51;>20years 0-100
807	Outpatient	2023-08-30 10:30:00	2023-08-30 14:23:21	女	Female	38	Dermatology Clinic	特应性皮炎(中重度)	Atopic dermatitis (moderate and severe)	Item Code：total IgE Item Name：tIgE Result：118.73 Reference range：<3years 0-20;3-6years 0-35;6-20years 0-51;>20years 0-100
808	Outpatient	2023-09-15 08:30:00	2023-09-15 10:16:10	女	Female	38	Dermatology Clinic	特应性皮炎(中重度)	Atopic dermatitis (moderate and severe)	Item Code：total IgE Item Name：tIgE Result：100.31 Reference range：<3years 0-20;3-6years 0-35;6-20years 0-51;>20years 0-100
809	Outpatient	2022-11-03 09:02:07	2022-11-03 09:40:43	男	Male	60	Dermatology Clinic	健康查体	Healthy body check	Item Code：total IgE Item Name：tIgE Result：208.65 Reference range：<3years 0-20;3-6years 0-35;6-20years 0-51;>20years 0-100
810	Outpatient	2023-06-27 08:47:35	2023-06-27 11:10:13	男	Male	61	Dermatology Clinic	健康查体	Healthy body check	Item Code：total IgE Item Name：tIgE Result：>500 Reference range：<3years 0-20;3-6years 0-35;6-20years 0-51;>20years 0-100
811	Outpatient	2018-01-30 10:01:35	2018-01-30 11:06:17	女	Female	20	Dermatology Clinic	过敏性皮炎	Allergic dermatitis	Item Code：total IgE Item Name：tIgE Result：20-50 Reference range：0--51
812	Outpatient	2020-07-28 09:41:23	2020-07-28 10:33:52	女	Female	22	Dermatology Clinic	过敏性皮炎	Allergic dermatitis	Item Code：total IgE Item Name：tIgE Result：14.84 Reference range：0--100
813	Outpatient	2018-03-23 07:26:35	2018-03-23 08:59:10	男	Male	46	Dermatology Clinic	荨麻疹	Urticaria	Item Code：total IgE Item Name：tIgE Result：20-50 Reference range：0--100
814	Outpatient	2021-02-07 13:51:53	2021-02-07 16:11:50	女	Female	37	Respiratory & Critical Care Clinic	支气管炎	bronchitis	Item Code：total IgE Item Name：tIgE Result：522.5 Reference range：<3years 0-20;3-6years 0-35;6-20years 0-51;>20years 0-100
815	Outpatient	2018-02-03 08:02:11	2018-02-03 09:08:09	男	Male	22	Dermatology Clinic	口周皮炎	Periooral dermatitis	Item Code：total IgE Item Name：tIgE Result：20-50 Reference range：0--100
816	Outpatient	2018-05-18 07:39:30	2018-05-18 09:51:47	男	Male	47	Respiratory Medicine Clinic	支气管炎	bronchitis	Item Code：total IgE Item Name：tIgE Result：20-50 Reference range：0--100
817	Outpatient	2020-04-07 13:30:00	2020-04-07 14:13:31	女	Female	22	Dermatology Clinic	过敏性皮炎	Allergic dermatitis	Item Code：total IgE Item Name：tIgE Result：204.94 Reference range：0--100
818	Outpatient	2018-02-06 08:00:00	2018-02-06 10:06:57	女	Female	63	Respiratory Medicine Clinic	支气管哮喘	Bronchial asthma	Item Code：total IgE Item Name：tIgE Result：20-50 Reference range：0--100
819	Outpatient	2022-05-11 11:00:00	2022-05-11 10:41:59	女	Female	70	Dermatology Clinic	慢性荨麻疹	Chronic urticaria	Item Code：total IgE Item Name：tIgE Result：36.79 Reference range：<3years 0-20;3-6years 0-35;6-20years 0-51;>20years 0-100
820	Outpatient	2023-11-05 13:00:00	2023-11-05 13:44:17	女	Female	35	Dermatology Clinic	过敏性皮炎	Allergic dermatitis	Item Code：total IgE Item Name：tIgE Result：20.07 Reference range：<3years 0-20;3-6years 0-35;6-20years 0-51;>20years 0-100
821	Outpatient	2021-09-14 08:11:29	2021-09-14 09:14:22	女	Female	63	Respiratory & Critical Care Clinic	咳嗽	cough	Item Code：total IgE Item Name：tIgE Result：51.85 Reference range：<3years 0-20;3-6years 0-35;6-20years 0-51;>20years 0-100
822	Outpatient	2018-02-09 13:40:00	2018-02-09 14:30:36	女	Female	30	Dermatology Clinic	皮疹	rash	Item Code：total IgE Item Name：tIgE Result：50-100 Reference range：0--100
823	Outpatient	2023-05-03 08:30:00	2023-05-03 09:16:51	女	Female	49	Dermatology Clinic	固定性药疹	Fixed drug rash	Item Code：total IgE Item Name：tIgE Result：27.25 Reference range：<3years 0-20;3-6years 0-35;6-20years 0-51;>20years 0-100
824	Outpatient	2023-06-07 14:00:00	2023-06-07 14:27:19	女	Female	50	Dermatology Clinic	过敏性皮炎	Allergic dermatitis	Item Code：total IgE Item Name：tIgE Result：38.74 Reference range：<3years 0-20;3-6years 0-35;6-20years 0-51;>20years 0-100
825	Outpatient	2021-07-12	2021-07-12 09:12:30	女	Female	33	Rheumatology and Immunology Clinic	健康查体	Healthy body check	Item Code：total IgE Item Name：tIgE Result：>500 Reference range：<3years 0-20;3-6years 0-35;6-20years 0-51;>20years 0-100
826	Outpatient	2022-09-22 09:57:55	2022-09-23 09:40:32	男	Male	70	Respiratory & Critical Care Clinic	咳嗽	cough	Item Code：total IgE Item Name：tIgE Result：28.17 Reference range：<3years 0-20;3-6years 0-35;6-20years 0-51;>20years 0-100
827	Outpatient	2021-08-02 13:55:00	2021-08-11 10:40:05	女	Female	19	Tinnitus and Vertigo Clinic	过敏性鼻炎[变应性鼻炎],过敏性鼻炎[变应性鼻炎]	Allergic rhinitis [allergic rhinitis], allergic rhinitis [allergic rhinitis]	Item Code：total IgE Item Name：tIgE Result：88.22 Reference range：<3years 0-20;3-6years 0-35;6-20years 0-51;>20years 0-100
828	Outpatient	2021-02-02 11:22:39	2021-02-02 12:19:35	男	Male	44	Respiratory & Critical Care Clinic	咳嗽	cough	Item Code：total IgE Item Name：tIgE Result：>500 Reference range：<3years 0-20;3-6years 0-35;6-20years 0-51;>20years 0-100
829	Outpatient	2018-02-19 08:38:53	2018-02-19 09:32:23	男	Male	22	Dermatology Clinic	慢性荨麻疹	Chronic urticaria	Item Code：total IgE Item Name：tIgE Result：50-100 Reference range：0--100
830	Outpatient	2019-06-15 07:38:51	2019-06-15 08:48:14	女	Female	23	Dermatology Clinic	慢性荨麻疹	Chronic urticaria	Item Code：total IgE Item Name：tIgE Result：37.86 Reference range：0--100
831	Outpatient	2020-10-08 14:30:00	2020-10-08 15:10:39	女	Female	52	Dermatology Clinic	过敏性皮炎	Allergic dermatitis	Item Code：total IgE Item Name：tIgE Result：16.95 Reference range：<3years 0-20;3-6years 0-35;6-20years 0-51;>20years 0-100
832	Outpatient	2021-09-17 08:00:00	2021-09-17 09:01:03	女	Female	67	Respiratory & Critical Care Clinic	胸痛	Chest pain	Item Code：total IgE Item Name：tIgE Result：72.89 Reference range：<3years 0-20;3-6years 0-35;6-20years 0-51;>20years 0-100
833	Outpatient	2018-02-22 11:24:49	2018-02-22 13:46:43	女	Female	42	Respiratory Medicine Clinic	咳嗽	cough	Item Code：total IgE Item Name：tIgE Result：50-100 Reference range：0--100
834	Outpatient	2021-05-17 08:22:11	2021-05-17 08:57:45	女	Female	43	Respiratory & Critical Care Clinic	咳嗽	cough	Item Code：total IgE Item Name：tIgE Result：>500 Reference range：<3years 0-20;3-6years 0-35;6-20years 0-51;>20years 0-100
835	Outpatient	2023-05-04 09:46:49	2023-05-04 11:17:36	女	Female	45	Hematology Clinic	健康查体	Healthy body check	Item Code：total IgE Item Name：tIgE Result：278.39 Reference range：<3years 0-20;3-6years 0-35;6-20years 0-51;>20years 0-100
836	Outpatient	2018-02-24 08:25:39	2018-02-24 09:18:07	女	Female	48	Otorhinolaryngology Clinic	鼻中隔偏曲	Nasal septum deviates	Item Code：total IgE Item Name：tIgE Result：0-20 Reference range：0--100
837	Outpatient	2021-07-06 08:30:00	2021-07-06 10:13:54	女	Female	38	Dermatology Clinic	瘙痒症	Pruritus	Item Code：total IgE Item Name：tIgE Result：43.50 Reference range：<3years 0-20;3-6years 0-35;6-20years 0-51;>20years 0-100
838	Outpatient	2018-02-24 14:23:21	2018-02-24 15:33:04	女	Female	21	Dermatology Clinic	神经性皮炎,血管神经性水肿	Neurodermatitis, angioedema	Item Code：total IgE Item Name：tIgE Result：20-50 Reference range：0--100
839	Outpatient	2018-02-26 08:00:00	2018-02-26 09:37:29	女	Female	67	Respiratory Medicine Clinic	支气管炎	bronchitis	Item Code：total IgE Item Name：tIgE Result：20-50 Reference range：0--100
840	Outpatient	2022-08-23 09:44:32	2022-08-23 10:35:32	男	Male	63	Dermatology Clinic	急性荨麻疹	Acute urticaria	Item Code：total IgE Item Name：tIgE Result：195.37 Reference range：<3years 0-20;3-6years 0-35;6-20years 0-51;>20years 0-100
841	Outpatient	2022-06-14 10:00:00	2022-06-14 10:37:57	女	Female	53	Respiratory & Critical Care Clinic	支气管哮喘	Bronchial asthma	Item Code：total IgE Item Name：tIgE Result：233.59 Reference range：<3years 0-20;3-6years 0-35;6-20years 0-51;>20years 0-100
842	Outpatient	2023-01-14 02:03:13	2023-05-24 08:18:03	男	Male	42	Emergency	上呼吸道感染	Upper respiratory tract infection	Item Code：total IgE Item Name：tIgE Result：34.79 Reference range：<3years 0-20;3-6years 0-35;6-20years 0-51;>20years 0-100
843	Outpatient	2018-11-20 16:01:07	2018-11-21 09:21:09	女	Female	84	Endocrinology Clinic	健康查体	Healthy body check	Item Code：total IgE Item Name：tIgE Result：>200 Reference range：0--100
844	Outpatient	2022-10-22 08:00:00	2022-10-22 08:58:53	女	Female	26	Dermatology Clinic	丘疹性荨麻疹	Papule urticaria	Item Code：total IgE Item Name：tIgE Result：>500 Reference range：<3years 0-20;3-6years 0-35;6-20years 0-51;>20years 0-100
845	Outpatient	2021-08-12 08:00:00	2021-08-12 08:32:54	女	Female	44	Hematology Clinic	体格检查	Physical examination	Item Code：hs Item Name：Peanut Result：0.32 0 Reference range：<0.35,Item Code：XIA Item Name：Shrimp Result：0.23 0 Reference range：<0.35,Item Code：JD Item Name：Egg Result：0.39 1 Reference range：<0.35,Item Code：yu Item Name：Fish Result：0.23 0 Reference range：<0.35,Item Code：jg Item Name：Nut Result：0.27 0 Reference range：<0.35,Item Code：XIE Item Name：Crab Result：0.26 0 Reference range：<0.35,Item Code：X…
846	Outpatient	2018-03-07 11:19:47	2018-03-07 11:57:44	男	Male	47	Gastroenterology Clinic	慢性胃炎	Chronic gastritis	Item Code：total IgE Item Name：tIgE Result：100-200 Reference range：0--100
847	Outpatient	2018-03-10 11:48:17	2018-03-10 13:37:58	男	Male	65	Dermatology Clinic	皮疹	rash	Item Code：total IgE Item Name：tIgE Result：100-200 Reference range：0--100
848	Outpatient	2018-04-03 08:01:37	2018-04-03 08:48:08	女	Female	45	Respiratory Medicine Clinic	支气管哮喘(未控制)	Bronchial asthma (not controlled)	Item Code：total IgE Item Name：tIgE Result：50-100 Reference range：0--100
849	Outpatient	2023-11-29 10:00:00	2023-11-29 11:10:04	女	Female	57	Rheumatology and Immunology Clinic	健康查体	Healthy body check	Item Code：total IgE Item Name：tIgE Result：34.38 Reference range：<3years 0-20;3-6years 0-35;6-20years 0-51;>20years 0-100
850	Outpatient	2022-10-09 08:00:00	2022-10-09 08:58:49	女	Female	44	Dermatology Clinic	过敏性皮炎	Allergic dermatitis	Item Code：GSP Item Name：Dog epithelium Result：0.13 0 Reference range：<0.35,Item Code：YSHF Item Name：Elm pollen Result：0.13 0 Reference range：<0.35,Item Code：TCHF Item Name：Ragweed pollen Result：0.27 0 Reference range：<0.35,Item Code：cm Item Name：Dust mite Result：0.66 1 Reference range：<0.35,Item Code：WTHF Item Name：Walnut pollen Result：0.20 0 Reference range：<0.35,Item Code：zl Item Name：Cockroach…
851	Outpatient	2022-10-09 08:00:00	2022-10-09 08:59:05	女	Female	44	Dermatology Clinic	过敏性皮炎	Allergic dermatitis	Item Code：total IgE Item Name：tIgE Result：89.16 Reference range：<3years 0-20;3-6years 0-35;6-20years 0-51;>20years 0-100
852	Outpatient	2023-03-25 13:30:00	2023-03-25 15:31:41	男	Male	66	Dermatology Clinic	湿疹样皮炎	Eczema-like dermatitis	Item Code：total IgE Item Name：tIgE Result：334.30 Reference range：<3years 0-20;3-6years 0-35;6-20years 0-51;>20years 0-100
853	Outpatient	2023-11-28 13:30:00	2023-11-30 10:17:43	女	Female	28	Rheumatology and Immunology Clinic	健康查体	Healthy body check	Item Code：total IgE Item Name：tIgE Result：152.70 Reference range：<3years 0-20;3-6years 0-35;6-20years 0-51;>20years 0-100
854	Outpatient	2022-05-31	2022-05-31 13:35:18	女	Female	22	Dermatology Clinic	急性荨麻疹	Acute urticaria	Item Code：total IgE Item Name：tIgE Result：104.02 Reference range：<3years 0-20;3-6years 0-35;6-20years 0-51;>20years 0-100
855	Outpatient	2018-03-17 08:32:27	2018-03-17 09:12:53	女	Female	55	Dermatology Clinic	荨麻疹	Urticaria	Item Code：total IgE Item Name：tIgE Result：0-20 Reference range：0--100
856	Outpatient	2019-06-20 09:42:17	2019-06-20 11:09:43	女	Female	40	Respiratory Medicine Clinic	呼吸困难	Difficulty in breathing	Item Code：total IgE Item Name：tIgE Result：55.64 Reference range：0--100
857	Outpatient	2023-03-18 09:00:00	2023-03-18 10:14:24	男	Male	47	Dermatology Clinic	荨麻疹	Urticaria	Item Code：total IgE Item Name：tIgE Result：522.5 Reference range：<3years 0-20;3-6years 0-35;6-20years 0-51;>20years 0-100
858	Outpatient	2018-03-19 08:05:11	2018-03-19 14:26:35	女	Female	67	Respiratory Medicine Clinic	上呼吸道感染	Upper respiratory tract infection	Item Code：total IgE Item Name：tIgE Result：0-20 Reference range：0--100
859	Outpatient	2018-03-20 13:19:09	2018-03-21 08:02:07	女	Female	45	Dermatology Clinic	荨麻疹	Urticaria	Item Code：total IgE Item Name：tIgE Result：0-20 Reference range：0--100
860	Outpatient	2022-08-16 10:00:00	2022-08-16 12:13:18	女	Female	40	Dermatology Clinic	荨麻疹	Urticaria	Item Code：total IgE Item Name：tIgE Result：120.90 Reference range：<3years 0-20;3-6years 0-35;6-20years 0-51;>20years 0-100
861	Outpatient	2021-08-20 08:30:00	2021-08-20 08:58:09	女	Female	35	Respiratory & Critical Care Clinic	咳嗽	cough	Item Code：total IgE Item Name：tIgE Result：62.12 Reference range：<3years 0-20;3-6years 0-35;6-20years 0-51;>20years 0-100
862	Outpatient	2021-09-24 08:00:00	2021-09-24 11:11:24	女	Female	28	Otorhinolaryngology Clinic	外耳道耵聍栓塞	External auditory canal epiphany embolism	Item Code：total IgE Item Name：tIgE Result：116.00 Reference range：<3years 0-20;3-6years 0-35;6-20years 0-51;>20years 0-100
863	Outpatient	2021-05-18 13:40:06	2021-05-18 14:12:06	男	Male	49	Dermatology Clinic	健康查体	Healthy body check	Item Code：total IgE Item Name：tIgE Result：102.63 Reference range：<3years 0-20;3-6years 0-35;6-20years 0-51;>20years 0-100
864	Outpatient	2023-03-03 09:46:49	2023-03-03 11:13:42	男	Male	36	Respiratory & Critical Care Clinic	咳嗽	cough	Item Code：total IgE Item Name：tIgE Result：60.86 Reference range：<3years 0-20;3-6years 0-35;6-20years 0-51;>20years 0-100
865	Outpatient	2023-02-22 13:03:01	2023-02-22 13:54:05	女	Female	20	Dermatology Clinic	荨麻疹	Urticaria	Item Code：total IgE Item Name：tIgE Result：53.03 Reference range：<3years 0-20;3-6years 0-35;6-20years 0-51;>20years 0-100
866	Outpatient	2023-11-08 13:00:00	2023-11-09 07:49:21	女	Female	74	Dermatology Clinic	慢性荨麻疹	Chronic urticaria	Item Code：total IgE Item Name：tIgE Result：102.92 Reference range：<3years 0-20;3-6years 0-35;6-20years 0-51;>20years 0-100
867	Outpatient	2021-09-14 08:00:00	2021-09-14 09:33:55	女	Female	36	Respiratory & Critical Care Clinic	亚急性咳嗽	Subacute cough	Item Code：total IgE Item Name：tIgE Result：99.13 Reference range：<3years 0-20;3-6years 0-35;6-20years 0-51;>20years 0-100
868	Outpatient	2023-10-11 08:00:00	2023-10-11 10:07:43	男	Male	71	Dermatology Clinic	血管神经性水肿	Angiopathic edema	Item Code：total IgE Item Name：tIgE Result：74.02 Reference range：<3years 0-20;3-6years 0-35;6-20years 0-51;>20years 0-100
869	Outpatient	2023-10-11 08:01:13	2023-10-11 10:11:50	女	Female	88	Dermatology Clinic	瘙痒症	Pruritus	Item Code：total IgE Item Name：tIgE Result：59.77 Reference range：<3years 0-20;3-6years 0-35;6-20years 0-51;>20years 0-100
870	Outpatient	2018-03-27 09:53:34	2018-03-27 10:58:50	女	Female	25	Dermatology Clinic	荨麻疹	Urticaria	Item Code：total IgE Item Name：tIgE Result：20-50 Reference range：0--100
871	Outpatient	2018-03-28 09:28:24	2018-03-28 10:34:16	男	Male	76	Respiratory Medicine Clinic	慢性阻塞性肺疾病	Chronic obstructive pulmonary disease	Item Code：total IgE Item Name：tIgE Result：0-20 Reference range：0--100
872	Outpatient	2022-06-10 10:42:08	2022-06-10 11:39:00	女	Female	50	Dermatology Clinic	特应性皮炎(中重度)	Atopic dermatitis (moderate and severe)	Item Code：total IgE Item Name：tIgE Result：24.35 Reference range：<3years 0-20;3-6years 0-35;6-20years 0-51;>20years 0-100
873	Outpatient	2019-05-29 08:30:49	2019-05-30 09:23:47	女	Female	62	Dermatology Clinic	慢性荨麻疹	Chronic urticaria	Item Code：total IgE Item Name：tIgE Result：76.94 Reference range：0--100
874	Outpatient	2021-11-05	2021-11-05 08:54:54	女	Female	53	Respiratory & Critical Care Clinic	咳嗽	cough	Item Code：total IgE Item Name：tIgE Result：213.59 Reference range：<3years 0-20;3-6years 0-35;6-20years 0-51;>20years 0-100
875	Outpatient	2022-09-02 10:30:00	2022-09-02 11:28:26	女	Female	33	Dermatology Clinic	特应性皮炎	Atopic dermatitis	Item Code：total IgE Item Name：tIgE Result：27.43 Reference range：<3years 0-20;3-6years 0-35;6-20years 0-51;>20years 0-100
876	Outpatient	2020-07-09 12:41:08	2020-07-09 13:26:06	女	Female	22	Dermatology Clinic	过敏性皮炎	Allergic dermatitis	Item Code：total IgE Item Name：tIgE Result：90.56 Reference range：0--100
877	Outpatient	2020-10-26 14:30:00	2020-10-27 08:24:29	女	Female	42	Dermatology Clinic	过敏性皮炎	Allergic dermatitis	Item Code：total IgE Item Name：tIgE Result：176.74 Reference range：<3years 0-20;3-6years 0-35;6-20years 0-51;>20years 0-100
878	Outpatient	2021-12-29 10:00:00	2021-12-29 10:56:55	男	Male	28	Rheumatology and Immunology Clinic	关节痛	Joint pain	Item Code：total IgE Item Name：tIgE Result：126.36 Reference range：<3years 0-20;3-6years 0-35;6-20years 0-51;>20years 0-100
879	Outpatient	2022-08-22 09:05:29	2022-08-22 11:19:33	男	Male	20	Dermatology Clinic	荨麻疹	Urticaria	Item Code：total IgE Item Name：tIgE Result：97.74 Reference range：<3years 0-20;3-6years 0-35;6-20years 0-51;>20years 0-100
880	Outpatient	2023-10-20 09:00:00	2023-10-20 11:13:42	女	Female	41	Respiratory & Critical Care Clinic	支气管哮喘	Bronchial asthma	Item Code：total IgE Item Name：tIgE Result：>500 Reference range：<3years 0-20;3-6years 0-35;6-20years 0-51;>20years 0-100
881	Outpatient	2020-10-10 08:42:57	2020-10-10 09:44:10	女	Female	33	Respiratory Medicine Clinic	咳嗽	cough	Item Code：total IgE Item Name：tIgE Result：24.53 Reference range：<3years 0-20;3-6years 0-35;6-20years 0-51;>20years 0-100
882	Outpatient	2020-05-06 13:00:00	2020-05-06 13:31:36	男	Male	25	Dermatology Clinic	荨麻疹	Urticaria	Item Code：total IgE Item Name：tIgE Result：2.87 Reference range：0--100
883	Outpatient	2018-04-04 10:25:46	2018-04-04 11:04:08	女	Female	25	Dermatology Clinic	慢性荨麻疹	Chronic urticaria	Item Code：total IgE Item Name：tIgE Result：50-100 Reference range：0--100
884	Outpatient	2023-04-10 10:00:00	2023-04-10 11:18:36	男	Male	28	Dermatology Clinic	湿疹样皮炎	Eczema-like dermatitis	Item Code：total IgE Item Name：tIgE Result：70.01 Reference range：<3years 0-20;3-6years 0-35;6-20years 0-51;>20years 0-100
885	Outpatient	2023-05-16 07:51:55	2023-05-16 10:18:05	女	Female	61	Respiratory & Critical Care Clinic	咳嗽	cough	Item Code：total IgE Item Name：tIgE Result：19.46 Reference range：<3years 0-20;3-6years 0-35;6-20years 0-51;>20years 0-100
886	Outpatient	2018-04-09 09:49:19	2018-04-11 09:19:54	女	Female	38	Respiratory Medicine Clinic	咳嗽	cough	Item Code：total IgE Item Name：tIgE Result：50-100 Reference range：0--100
887	Outpatient	2022-11-01 09:00:00	2022-11-01 10:03:11	女	Female	42	Respiratory & Critical Care Clinic	慢性咳嗽	Chronic cough	Item Code：total IgE Item Name：tIgE Result：7.96 Reference range：<3years 0-20;3-6years 0-35;6-20years 0-51;>20years 0-100
888	Outpatient	2018-04-12 11:22:35	2018-04-13 09:04:43	女	Female	23	Respiratory Medicine Clinic	咳嗽,支气管哮喘	Cough, bronchial asthma	Item Code：total IgE Item Name：tIgE Result：50-100 Reference range：0--100
889	Outpatient	2018-04-13 13:15:23	2018-04-13 14:00:28	男	Male	24	Dermatology Clinic	皮疹	rash	Item Code：NN Item Name：Milk Result：0.02 Reference range：negative,Item Code：XM Item Name：Wheat Result：0.02 Reference range：negative,Item Code：hs Item Name：Peanut Result：0.02 Reference range：negative,Item Code：XIA Item Name：Shrimp Result：0.03 Reference range：negative,Item Code：JD Item Name：Egg Result：0.02 Reference range：negative,Item Code：XIE Item Name：Crab Result：0.03 Reference range：negative,Ite…
890	Outpatient	2018-04-13 13:15:23	2018-04-13 14:00:32	男	Male	24	Dermatology Clinic	皮疹	rash	Item Code：total IgE Item Name：tIgE Result：20-50 Reference range：0--100
891	Outpatient	2022-09-01 10:36:21	2022-09-01 11:07:45	男	Male	85	Respiratory & Critical Care Clinic	上呼吸道感染	Upper respiratory tract infection	Item Code：total IgE Item Name：tIgE Result：104.72 Reference range：<3years 0-20;3-6years 0-35;6-20years 0-51;>20years 0-100
892	Outpatient	2019-03-05 10:17:41	2019-03-05 11:04:24	女	Female	43	Respiratory Medicine Clinic	支气管炎	bronchitis	Item Code：total IgE Item Name：tIgE Result：37.16 Reference range：0--100
893	Outpatient	2018-04-17 08:10:54	2018-04-17 09:05:59	男	Male	22	Dermatology Clinic	过敏性皮炎	Allergic dermatitis	Item Code：total IgE Item Name：tIgE Result：100-200 Reference range：0--100
894	Outpatient	2018-04-17 10:02:45	2018-04-17 10:34:39	女	Female	46	Dermatology Clinic	过敏性皮炎	Allergic dermatitis	Item Code：total IgE Item Name：tIgE Result：50-100 Reference range：0--100
895	Outpatient	2023-08-22 08:30:00	2023-08-22 10:23:19	男	Male	33	Otorhinolaryngology Clinic	过敏性鼻炎[变应性鼻炎]	Allergic rhinitis [allergic rhinitis]	Item Code：total IgE Item Name：tIgE Result：>500 Reference range：<3years 0-20;3-6years 0-35;6-20years 0-51;>20years 0-100
896	Outpatient	2018-04-18 10:33:39	2018-04-18 10:55:20	女	Female	43	Dermatology Clinic	荨麻疹	Urticaria	Item Code：total IgE Item Name：tIgE Result：50-100 Reference range：0--100
897	Outpatient	2022-04-26 09:00:00	2022-04-26 09:58:31	男	Male	39	Respiratory & Critical Care Clinic	支气管炎	bronchitis	Item Code：total IgE Item Name：tIgE Result：>500 Reference range：<3years 0-20;3-6years 0-35;6-20years 0-51;>20years 0-100
898	Outpatient	2022-05-18 14:00:00	2022-05-18 14:47:54	男	Male	39	Respiratory & Critical Care Clinic	咳嗽	cough	Item Code：total IgE Item Name：tIgE Result：220.03 Reference range：<3years 0-20;3-6years 0-35;6-20years 0-51;>20years 0-100
899	Outpatient	2018-04-18 11:41:11	2018-04-18 13:28:32	女	Female	32	Dermatology Clinic	职业性健康检查	Occupational health checkup	Item Code：total IgE Item Name：tIgE Result：20-50 Reference range：0--100
900	Outpatient	2019-03-02 09:39:09	2019-03-02 11:03:36	女	Female	26	Dermatology Clinic	慢性荨麻疹	Chronic urticaria	Item Code：total IgE Item Name：tIgE Result：20.81 Reference range：0--100
901	Outpatient	2021-02-24 08:59:26	2021-02-24 09:31:51	女	Female	30	Dermatology Clinic	慢性荨麻疹	Chronic urticaria	Item Code：total IgE Item Name：tIgE Result：112.10 Reference range：<3years 0-20;3-6years 0-35;6-20years 0-51;>20years 0-100
902	Outpatient	2023-01-09 09:30:00	2023-01-09 11:16:28	女	Female	32	Dermatology Clinic	健康查体	Healthy body check	Item Code：total IgE Item Name：tIgE Result：42.15 Reference range：<3years 0-20;3-6years 0-35;6-20years 0-51;>20years 0-100
903	Outpatient	2022-07-20 09:02:56	2022-07-20 10:19:12	女	Female	41	Dermatology Clinic	急性荨麻疹	Acute urticaria	Item Code：total IgE Item Name：tIgE Result：24.42 Reference range：<3years 0-20;3-6years 0-35;6-20years 0-51;>20years 0-100
904	Outpatient	2018-04-24 10:38:34	2018-04-24 12:00:17	女	Female	54	Respiratory Medicine Clinic	支气管扩张合并感染	Bronchodilation combined with infection	Item Code：total IgE Item Name：tIgE Result：20-50 Reference range：0--100
905	Outpatient	2018-04-28 08:00:00	2018-04-28 08:54:50	女	Female	39	Respiratory Medicine Clinic	咳嗽	cough	Item Code：total IgE Item Name：tIgE Result：20-50 Reference range：0--100
906	Outpatient	2018-04-27 11:09:00	2018-04-27 11:28:28	男	Male	36	Respiratory Medicine Clinic	咳嗽	cough	Item Code：total IgE Item Name：tIgE Result：0-20 Reference range：0--100
907	Outpatient	2021-12-22 10:02:28	2021-12-22 10:33:19	女	Female	25	Dermatology Clinic	荨麻疹	Urticaria	Item Code：total IgE Item Name：tIgE Result：43.74 Reference range：<3years 0-20;3-6years 0-35;6-20years 0-51;>20years 0-100
908	Outpatient	2022-04-27 11:00:00	2022-04-27 11:45:21	女	Female	31	Respiratory & Critical Care Clinic	支气管哮喘	Bronchial asthma	Item Code：LZHF Item Name：Plantain pollen Result：0.08 0 Reference range：<0.35,Item Code：MM Item Name：Cat hair Result：36.24 4 Reference range：<0.35,Item Code：WTHF Item Name：Walnut pollen Result：0.48 1 Reference range：<0.35,Item Code：AHHF Item Name：Artemisia pollen Result：0.19 0 Reference range：<0.35,Item Code：YSHF Item Name：Elm pollen Result：0.29 0 Reference range：<0.35,Item Code：zl Item Name：Cockr…
909	Outpatient	2022-04-27 11:00:00	2022-04-27 11:45:26	女	Female	31	Respiratory & Critical Care Clinic	支气管哮喘	Bronchial asthma	Item Code：total IgE Item Name：tIgE Result：>500 Reference range：<3years 0-20;3-6years 0-35;6-20years 0-51;>20years 0-100
910	Outpatient	2023-08-19 14:00:00	2023-08-19 15:06:51	女	Female	26	Dermatology Clinic	马拉色菌毛囊炎,须部假性毛囊炎	Malassezia folliculitis, pseudo-folliculitis	Item Code：total IgE Item Name：tIgE Result：>500 Reference range：<3years 0-20;3-6years 0-35;6-20years 0-51;>20years 0-100
911	Outpatient	2018-05-03 08:18:26	2018-05-03 09:03:41	女	Female	19	Dermatology Clinic	皮疹	rash	Item Code：total IgE Item Name：tIgE Result：0-20 Reference range：0--51
912	Outpatient	2018-05-03 09:55:08	2018-05-03 10:37:13	女	Female	26	Dermatology Clinic	过敏性皮炎	Allergic dermatitis	Item Code：total IgE Item Name：tIgE Result：20-50 Reference range：0--100
913	Outpatient	2022-02-26 10:43:48	2022-02-26 11:35:08	女	Female	56	Dermatology Clinic	荨麻疹	Urticaria	Item Code：total IgE Item Name：tIgE Result：97.34 Reference range：<3years 0-20;3-6years 0-35;6-20years 0-51;>20years 0-100
914	Outpatient	2018-05-04 08:26:21	2018-05-04 09:11:57	男	Male	60	Dermatology Clinic	皮疹	rash	Item Code：total IgE Item Name：tIgE Result：0-20 Reference range：0--100
915	Outpatient	2023-11-18 09:00:00	2023-11-19 07:52:55	男	Male	35	Dermatology Clinic	过敏性皮炎	Allergic dermatitis	Item Code：total IgE Item Name：tIgE Result：67.40 Reference range：<3years 0-20;3-6years 0-35;6-20years 0-51;>20years 0-100
916	Outpatient	2018-05-07 07:42:48	2018-05-07 10:09:50	女	Female	59	Respiratory Medicine Clinic	咳嗽	cough	Item Code：total IgE Item Name：tIgE Result：20-50 Reference range：0--100
917	Outpatient	2022-04-27	2022-04-27 11:55:17	女	Female	45	Dermatology Clinic	慢性荨麻疹	Chronic urticaria	Item Code：total IgE Item Name：tIgE Result：65.69 Reference range：<3years 0-20;3-6years 0-35;6-20years 0-51;>20years 0-100
918	Outpatient	2022-02-12 10:04:40	2022-02-12 10:53:55	女	Female	25	Dermatology Clinic	湿疹样皮炎	Eczema-like dermatitis	Item Code：total IgE Item Name：tIgE Result：4.50 Reference range：<3years 0-20;3-6years 0-35;6-20years 0-51;>20years 0-100
919	Outpatient	2023-01-09 09:50:31	2023-01-09 11:43:37	女	Female	28	Dermatology Clinic	慢性荨麻疹	Chronic urticaria	Item Code：total IgE Item Name：tIgE Result：94.52 Reference range：<3years 0-20;3-6years 0-35;6-20years 0-51;>20years 0-100
920	Outpatient	2018-05-08 15:53:13	2018-05-09 08:27:29	女	Female	23	Dermatology Clinic	过敏性皮炎	Allergic dermatitis	Item Code：total IgE Item Name：tIgE Result：100-200 Reference range：0--100
921	Outpatient	2019-07-04 15:27:07	2019-07-04 16:01:53	女	Female	23	Dermatology Clinic	健康查体	Healthy body check	Item Code：total IgE Item Name：tIgE Result：31.61 Reference range：0--100
922	Outpatient	2023-08-21 08:00:00	2023-08-21 10:10:01	女	Female	66	Respiratory & Critical Care Clinic	咳嗽	cough	Item Code：total IgE Item Name：tIgE Result：26.83 Reference range：<3years 0-20;3-6years 0-35;6-20years 0-51;>20years 0-100
923	Outpatient	2018-05-09 10:31:47	2018-05-09 11:16:01	女	Female	51	Respiratory Medicine Clinic	咳嗽	cough	Item Code：LZHF Item Name：Plantain pollen Result：0.01 Reference range：negative,Item Code：zl Item Name：Cockroach Result：0.01 Reference range：negative,Item Code：YSHF Item Name：Elm pollen Result：0.01 Reference range：negative,Item Code：MM Item Name：Cat hair Result：0.03 Reference range：negative,Item Code：GSP Item Name：Dog epithelium Result：0.18 Reference range：negative,Item Code：TCHF Item Name：Ragweed …
924	Outpatient	2018-05-09 10:31:47	2018-05-09 11:16:22	女	Female	51	Respiratory Medicine Clinic	咳嗽	cough	Item Code：total IgE Item Name：tIgE Result：50-100 Reference range：0--100
925	Outpatient	2020-08-01 08:47:19	2020-08-01 09:18:23	女	Female	47	Dermatology Clinic	慢性荨麻疹	Chronic urticaria	Item Code：total IgE Item Name：tIgE Result：13.20 Reference range：0--100
926	Outpatient	2018-05-14 08:55:20	2018-05-14 10:12:46	女	Female	44	Respiratory Medicine Clinic	咳嗽	cough	Item Code：total IgE Item Name：tIgE Result：0-20 Reference range：0--100
927	Outpatient	2018-05-11 05:57:59	2018-05-12 08:38:48	男	Male	66	Emergency	呼吸困难	Difficulty in breathing	Item Code：total IgE Item Name：tIgE Result：0-20 Reference range：0--100
928	Outpatient	2021-08-25 08:00:00	2021-08-25 08:45:28	女	Female	39	Otorhinolaryngology Clinic	过敏性鼻炎[变应性鼻炎]	Allergic rhinitis [allergic rhinitis]	Item Code：total IgE Item Name：tIgE Result：206.12 Reference range：<3years 0-20;3-6years 0-35;6-20years 0-51;>20years 0-100
929	Outpatient	2018-05-11 09:09:27	2018-05-11 11:17:45	女	Female	24	Dermatology Clinic	慢性荨麻疹	Chronic urticaria	Item Code：total IgE Item Name：tIgE Result：20-50 Reference range：0--100
930	Outpatient	2023-10-09 10:00:00	2023-10-09 12:11:33	女	Female	41	Respiratory & Critical Care Clinic	咳嗽	cough	Item Code：total IgE Item Name：tIgE Result：102.88 Reference range：<3years 0-20;3-6years 0-35;6-20years 0-51;>20years 0-100
931	Outpatient	2019-07-03 09:56:42	2019-07-03 14:52:45	男	Male	71	Dermatology Clinic	过敏性皮炎	Allergic dermatitis	Item Code：total IgE Item Name：tIgE Result：239.41 Reference range：0--100
932	Outpatient	2018-05-12 09:15:01	2018-05-12 09:55:12	女	Female	65	Respiratory Medicine Clinic	慢性咳嗽	Chronic cough	Item Code：total IgE Item Name：tIgE Result：0-20 Reference range：0--100
933	Outpatient	2018-05-14 08:50:31	2018-05-14 10:33:17	女	Female	59	Respiratory Medicine Clinic	支气管哮喘	Bronchial asthma	Item Code：total IgE Item Name：tIgE Result：20-50 Reference range：0--100
934	Outpatient	2018-05-14 08:50:31	2018-05-14 10:33:18	女	Female	59	Respiratory Medicine Clinic	支气管哮喘	Bronchial asthma	Item Code：MJ_MY Item Name：Mold Result：0.01 Reference range：negative,Item Code：cm Item Name：Dust mite Result：0.04 Reference range：negative,Item Code：MM Item Name：Cat hair Result：0.03 Reference range：negative,Item Code：GSP Item Name：Dog epithelium Result：0.03 Reference range：negative,Item Code：YSHF Item Name：Elm pollen Result：0.01 Reference range：negative,Item Code：WTHF Item Name：Walnut pollen Resu…
935	Outpatient	2018-05-14 10:30:07	2018-05-14 12:06:06	女	Female	36	Respiratory Medicine Clinic	咳嗽	cough	Item Code：total IgE Item Name：tIgE Result：0-20 Reference range：0--100
936	Outpatient	2018-05-14 10:30:07	2018-05-14 12:06:08	女	Female	36	Respiratory Medicine Clinic	咳嗽	cough	Item Code：GSP Item Name：Dog epithelium Result：0.03 Reference range：negative,Item Code：cm Item Name：Dust mite Result：0.04 Reference range：negative,Item Code：WTHF Item Name：Walnut pollen Result：0.01 Reference range：negative,Item Code：MJ_MY Item Name：Mold Result：0.01 Reference range：negative,Item Code：LZHF Item Name：Plantain pollen Result：0.01 Reference range：negative,Item Code：TCHF Item Name：Ragwee…
937	Outpatient	2018-05-16 08:29:14	2018-05-16 09:23:50	女	Female	55	Dermatology Clinic	过敏性皮炎	Allergic dermatitis	Item Code：total IgE Item Name：tIgE Result：0-20 Reference range：0--100
938	Outpatient	2019-05-07 10:39:16	2019-05-07 11:44:49	女	Female	49	Respiratory Medicine Clinic	支气管哮喘	Bronchial asthma	Item Code：total IgE Item Name：tIgE Result：>200 Reference range：0--100
939	Outpatient	2023-11-24 14:53:38	2023-11-25 07:58:18	男	Male	65	Dermatology Clinic	荨麻疹	Urticaria	Item Code：total IgE Item Name：tIgE Result：2.87 Reference range：<3years 0-20;3-6years 0-35;6-20years 0-51;>20years 0-100
940	Outpatient	2019-05-14 08:04:21	2019-05-14 08:27:52	男	Male	34	Respiratory Medicine Clinic	过敏性鼻炎伴哮喘	Allergic rhinitis with asthma	Item Code：total IgE Item Name：tIgE Result：200.35 Reference range：0--100
941	Outpatient	2018-05-17 08:39:19	2018-05-17 09:35:50	男	Male	20	Dermatology Clinic	荨麻疹	Urticaria	Item Code：total IgE Item Name：tIgE Result：50-100 Reference range：0--51
942	Outpatient	2019-07-25 09:07:25	2019-07-25 09:52:07	男	Male	31	Dermatology Clinic	健康查体	Healthy body check	Item Code：total IgE Item Name：tIgE Result：121.71 Reference range：0--100
943	Outpatient	2021-10-16 15:54:26	2021-10-16 16:29:24	女	Female	24	Dermatology Clinic	慢性荨麻疹	Chronic urticaria	Item Code：total IgE Item Name：tIgE Result：106.29 Reference range：<3years 0-20;3-6years 0-35;6-20years 0-51;>20years 0-100
944	Outpatient	2018-05-18 08:11:32	2018-05-18 09:58:19	男	Male	35	Respiratory Medicine Clinic	支气管炎	bronchitis	Item Code：total IgE Item Name：tIgE Result：100-200 Reference range：0--100
945	Outpatient	2022-09-05 09:30:00	2022-09-05 10:49:01	女	Female	29	Respiratory & Critical Care Clinic	支气管炎,支气管炎	bronchitis, bronchitis	Item Code：total IgE Item Name：tIgE Result：30.05 Reference range：<3years 0-20;3-6years 0-35;6-20years 0-51;>20years 0-100
946	Outpatient	2023-03-30 08:49:25	2023-03-30 10:15:23	女	Female	55	Dermatology Clinic	过敏性皮炎	Allergic dermatitis	Item Code：total IgE Item Name：tIgE Result：522.5 Reference range：<3years 0-20;3-6years 0-35;6-20years 0-51;>20years 0-100
947	Outpatient	2018-06-14 10:15:57	2018-06-14 11:31:21	男	Male	36	Respiratory Medicine Clinic	咳嗽	cough	Item Code：total IgE Item Name：tIgE Result：50-100 Reference range：0--100
948	Outpatient	2018-05-21 10:54:22	2018-05-21 11:22:36	女	Female	36	Respiratory Medicine Clinic	支气管炎	bronchitis	Item Code：total IgE Item Name：tIgE Result：0-20 Reference range：0--100
949	Outpatient	2018-05-23 09:00:46	2018-05-23 10:33:32	男	Male	34	Respiratory Medicine Clinic	支气管哮喘	Bronchial asthma	Item Code：total IgE Item Name：tIgE Result：100-200 Reference range：0--100
950	Outpatient	2018-12-07 07:36:11	2018-12-07 09:02:52	女	Female	82	Respiratory Medicine Clinic	慢性支气管炎,慢性支气管炎	Chronic bronchitis, chronic bronchitis	Item Code：total IgE Item Name：tIgE Result：100-200 Reference range：0--100
951	Outpatient	2018-06-12 07:51:17	2018-06-12 09:03:25	女	Female	20	Dermatology Clinic	过敏性皮炎	Allergic dermatitis	Item Code：total IgE Item Name：tIgE Result：0-20 Reference range：0--51
952	Outpatient	2018-09-21 08:00:00	2018-09-21 10:58:13	男	Male	38	Respiratory Medicine Clinic	慢性支气管炎	Chronic bronchitis	Item Code：total IgE Item Name：tIgE Result：100-200 Reference range：0--100
953	Outpatient	2019-09-10 10:00:00	2019-09-10 11:56:43	男	Male	31	Otorhinolaryngology Clinic	过敏性鼻炎[变应性鼻炎]	Allergic rhinitis [allergic rhinitis]	Item Code：total IgE Item Name：tIgE Result：114.03 Reference range：0--100
954	Outpatient	2018-05-28 08:33:52	2018-05-28 11:47:50	女	Female	49	Respiratory Medicine Clinic	慢性阻塞性肺疾病,支气管哮喘	Chronic obstructive pulmonary disease, bronchial asthma	Item Code：total IgE Item Name：tIgE Result：20-50 Reference range：0--100
955	Outpatient	2018-05-29 08:19:19	2018-05-29 09:50:23	女	Female	37	Dermatology Clinic	过敏性皮炎	Allergic dermatitis	Item Code：total IgE Item Name：tIgE Result：>200 Reference range：0--100
956	Outpatient	2019-07-02 07:54:58	2019-07-02 08:59:59	女	Female	32	Respiratory Medicine Clinic	健康查体	Healthy body check	Item Code：total IgE Item Name：tIgE Result：14.05 Reference range：0--100
957	Outpatient	2018-07-10 10:01:43	2018-07-10 11:05:32	女	Female	50	Respiratory Medicine Clinic	咳嗽	cough	Item Code：total IgE Item Name：tIgE Result：20-50 Reference range：0--100
958	Outpatient	2022-07-12 08:30:00	2022-07-12 09:52:17	女	Female	42	Dermatology Clinic	紫癜	Purple	Item Code：total IgE Item Name：tIgE Result：50.75 Reference range：<3years 0-20;3-6years 0-35;6-20years 0-51;>20years 0-100
959	Outpatient	2019-09-16 13:00:00	2019-09-16 13:55:26	男	Male	67	Respiratory Medicine Clinic	支气管炎	bronchitis	Item Code：total IgE Item Name：tIgE Result：>500 Reference range：0--100
960	Outpatient	2020-08-14 16:01:26	2020-08-14 16:15:40	女	Female	33	Dermatology Clinic	支气管哮喘	Bronchial asthma	Item Code：total IgE Item Name：tIgE Result：67.19 Reference range：0--100
961	Outpatient	2021-09-09 08:44:26	2021-09-09 09:47:40	男	Male	56	Dermatology Clinic	过敏性鼻炎[变应性鼻炎]	Allergic rhinitis [allergic rhinitis]	Item Code：total IgE Item Name：tIgE Result：70.07 Reference range：<3years 0-20;3-6years 0-35;6-20years 0-51;>20years 0-100
962	Outpatient	2023-02-10 14:55:03	2023-02-10 15:26:21	男	Male	58	Emergency	过敏性鼻炎[变应性鼻炎]	Allergic rhinitis [allergic rhinitis]	Item Code：AHHF Item Name：Artemisia pollen Result：0.09 0 Reference range：<0.35,Item Code：zl Item Name：Cockroach Result：0.03 0 Reference range：<0.35,Item Code：TCHF Item Name：Ragweed pollen Result：0.30 0 Reference range：<0.35,Item Code：WTHF Item Name：Walnut pollen Result：0.14 0 Reference range：<0.35,Item Code：LZHF Item Name：Plantain pollen Result：0.04 0 Reference range：<0.35,Item Code：YSHF Item Name…
963	Outpatient	2022-04-29 08:30:00	2022-04-29 09:58:01	男	Male	49	Dermatology Clinic	荨麻疹	Urticaria	Item Code：total IgE Item Name：tIgE Result：99.63 Reference range：<3years 0-20;3-6years 0-35;6-20years 0-51;>20years 0-100
964	Outpatient	2018-06-08 07:36:28	2018-06-08 08:59:15	女	Female	45	Respiratory Medicine Clinic	慢性支气管炎	Chronic bronchitis	Item Code：total IgE Item Name：tIgE Result：20-50 Reference range：0--100
965	Outpatient	2018-06-09 10:16:45	2018-06-09 10:57:01	女	Female	24	Dermatology Clinic	荨麻疹	Urticaria	Item Code：total IgE Item Name：tIgE Result：50-100 Reference range：0--100
966	Outpatient	2023-08-29 08:30:00	2023-08-29 09:19:36	男	Male	27	Hematology Clinic	健康查体	Healthy body check	Item Code：total IgE Item Name：tIgE Result：74.27 Reference range：<3years 0-20;3-6years 0-35;6-20years 0-51;>20years 0-100
967	Outpatient	2018-06-11 07:48:22	2018-06-11 09:25:28	女	Female	37	Dermatology Clinic	皮疹	rash	Item Code：total IgE Item Name：tIgE Result：0-20 Reference range：0--100
968	Outpatient	2023-10-29 10:30:00	2023-10-29 12:01:27	女	Female	48	Otorhinolaryngology Clinic	咽异感症	Pharial sensitivity	Item Code：total IgE Item Name：tIgE Result：3.48 Reference range：<3years 0-20;3-6years 0-35;6-20years 0-51;>20years 0-100
969	Outpatient	2022-11-07 08:00:00	2022-11-07 09:26:27	女	Female	23	Dermatology Clinic	特应性皮炎(中重度)	Atopic dermatitis (moderate and severe)	Item Code：total IgE Item Name：tIgE Result：183.42 Reference range：<3years 0-20;3-6years 0-35;6-20years 0-51;>20years 0-100
970	Outpatient	2023-06-14 09:00:00	2023-06-14 10:19:54	男	Male	35	Dermatology Clinic	荨麻疹	Urticaria	Item Code：total IgE Item Name：tIgE Result：269.15 Reference range：<3years 0-20;3-6years 0-35;6-20years 0-51;>20years 0-100
971	Outpatient	2022-03-07 08:21:48	2022-03-07 08:53:29	男	Male	44	Dermatology Clinic	过敏性皮炎	Allergic dermatitis	Item Code：total IgE Item Name：tIgE Result：41.26 Reference range：<3years 0-20;3-6years 0-35;6-20years 0-51;>20years 0-100
972	Outpatient	2018-09-06 09:10:31	2018-09-06 10:17:10	女	Female	29	Dermatology Clinic	过敏性皮炎	Allergic dermatitis	Item Code：total IgE Item Name：tIgE Result：0-20 Reference range：0--100
973	Outpatient	2018-06-19 08:27:55	2018-06-19 09:23:59	女	Female	36	Dermatology Clinic	人为性荨麻疹	Artificial urticaria	Item Code：total IgE Item Name：tIgE Result：20-50 Reference range：0--100
974	Outpatient	2018-06-20 08:12:04	2018-06-20 09:08:17	男	Male	41	General practice outpatient clinic	健康查体	Healthy body check	Item Code：WTHF Item Name：Walnut pollen Result：0.01 Reference range：negative,Item Code：TCHF Item Name：Ragweed pollen Result：0.01 Reference range：negative,Item Code：YSHF Item Name：Elm pollen Result：0.01 Reference range：negative,Item Code：MJ_MY Item Name：Mold Result：0.01 Reference range：negative,Item Code：zl Item Name：Cockroach Result：0.01 Reference range：negative,Item Code：MM Item Name：Cat hair Res…
975	Outpatient	2022-08-02 15:30:00	2022-08-02 15:25:29	女	Female	42	Dermatology Clinic	过敏性皮炎	Allergic dermatitis	Item Code：total IgE Item Name：tIgE Result：134.12 Reference range：<3years 0-20;3-6years 0-35;6-20years 0-51;>20years 0-100
976	Outpatient	2018-06-21 07:40:59	2018-06-21 09:00:44	女	Female	23	Respiratory Medicine Clinic	过敏性鼻炎(变应性鼻炎)	Allergic rhinitis (allergic rhinitis)	Item Code：total IgE Item Name：tIgE Result：100-200 Reference range：0--100
977	Outpatient	2023-05-11 08:05:03	2023-05-11 10:13:49	男	Male	54	Dermatology Clinic	过敏性皮炎	Allergic dermatitis	Item Code：total IgE Item Name：tIgE Result：37.60 Reference range：<3years 0-20;3-6years 0-35;6-20years 0-51;>20years 0-100
978	Outpatient	2018-06-22 08:00:00	2018-06-22 09:38:23	女	Female	53	Respiratory Medicine Clinic	慢性咽炎	Chronic pharyngitis	Item Code：total IgE Item Name：tIgE Result：20-50 Reference range：0--100
979	Outpatient	2020-08-26 09:03:32	2020-08-26 10:03:58	女	Female	64	Rheumatology and Immunology Clinic	健康查体	Healthy body check	Item Code：total IgE Item Name：tIgE Result：185.96 Reference range：0--100
980	Outpatient	2018-06-25 08:38:46	2018-06-25 09:21:22	男	Male	39	Respiratory Medicine Clinic	支气管哮喘	Bronchial asthma	Item Code：total IgE Item Name：tIgE Result：20-50 Reference range：0--100
981	Outpatient	2018-06-25 08:38:46	2018-06-25 09:21:44	男	Male	39	Respiratory Medicine Clinic	支气管哮喘	Bronchial asthma	Item Code：AHHF Item Name：Artemisia pollen Result：0.01 Reference range：negative,Item Code：cm Item Name：Dust mite Result：0.04 Reference range：negative,Item Code：MJ_MY Item Name：Mold Result：0.01 Reference range：negative,Item Code：GSP Item Name：Dog epithelium Result：0.29 Reference range：negative,Item Code：LZHF Item Name：Plantain pollen Result：0.01 Reference range：negative,Item Code：zl Item Name：Cockr…
982	Outpatient	2021-08-27 09:00:00	2021-08-27 10:06:59	女	Female	76	Dermatology Clinic	荨麻疹	Urticaria	Item Code：total IgE Item Name：tIgE Result：32.19 Reference range：<3years 0-20;3-6years 0-35;6-20years 0-51;>20years 0-100
983	Outpatient	2018-11-03 13:13:43	2018-11-03 14:30:29	女	Female	31	Dermatology Clinic	变应性(过敏性)紫癜	Allergic (allergic) purpura	Item Code：total IgE Item Name：tIgE Result：>200 Reference range：0--100
984	Outpatient	2021-04-06 13:14:16	2021-04-07 11:14:34	女	Female	66	Otorhinolaryngology Clinic	过敏性鼻炎[变应性鼻炎]	Allergic rhinitis [allergic rhinitis]	Item Code：total IgE Item Name：tIgE Result：76.64 Reference range：<3years 0-20;3-6years 0-35;6-20years 0-51;>20years 0-100
985	Outpatient	2018-07-03 07:41:38	2018-07-03 10:14:39	男	Male	41	Respiratory Medicine Clinic	支气管哮喘	Bronchial asthma	Item Code：total IgE Item Name：tIgE Result：50-100 Reference range：0--100
986	Outpatient	2018-07-03 07:41:38	2018-07-03 10:14:41	男	Male	41	Respiratory Medicine Clinic	支气管哮喘	Bronchial asthma	Item Code：GSP Item Name：Dog epithelium Result：0.05 Reference range：negative,Item Code：cm Item Name：Dust mite Result：0.04 Reference range：negative,Item Code：LZHF Item Name：Plantain pollen Result：0.01 Reference range：negative,Item Code：zl Item Name：Cockroach Result：0.01 Reference range：negative,Item Code：MJ_MY Item Name：Mold Result：0.05 Reference range：negative,Item Code：AHHF Item Name：Artemisia po…
987	Outpatient	2022-07-03 08:00:00	2022-07-03 09:06:12	女	Female	36	Dermatology Clinic	玫瑰糠疹,紫癜	Pityriasis rosea, purpura	Item Code：total IgE Item Name：tIgE Result：77.83 Reference range：<3years 0-20;3-6years 0-35;6-20years 0-51;>20years 0-100
988	Outpatient	2018-07-03 07:58:21	2018-07-03 09:30:26	女	Female	48	Respiratory Medicine Clinic	支气管炎	bronchitis	Item Code：total IgE Item Name：tIgE Result：50-100 Reference range：0--100
989	Outpatient	2020-06-27 08:00:00	2020-06-27 09:03:08	女	Female	49	Dermatology Clinic	过敏性皮炎	Allergic dermatitis	Item Code：total IgE Item Name：tIgE Result：106.23 Reference range：0--100
990	Outpatient	2020-10-15 08:38:02	2020-10-15 09:17:43	女	Female	40	Dermatology Clinic	皮疹	rash	Item Code：total IgE Item Name：tIgE Result：102.35 Reference range：<3years 0-20;3-6years 0-35;6-20years 0-51;>20years 0-100
991	Outpatient	2022-01-04 09:41:31	2022-01-04 10:30:33	男	Male	47	Otorhinolaryngology Clinic	过敏性鼻炎[变应性鼻炎]	Allergic rhinitis [allergic rhinitis]	Item Code：total IgE Item Name：tIgE Result：176.10 Reference range：<3years 0-20;3-6years 0-35;6-20years 0-51;>20years 0-100
992	Outpatient	2023-10-18 09:00:00	2023-10-18 11:12:37	女	Female	23	Dermatology Clinic	特应性皮炎	Atopic dermatitis	Item Code：total IgE Item Name：tIgE Result：80.11 Reference range：<3years 0-20;3-6years 0-35;6-20years 0-51;>20years 0-100
993	Outpatient	2022-01-18 07:41:24	2022-01-18 08:32:56	女	Female	61	Dermatology Clinic	过敏性皮炎	Allergic dermatitis	Item Code：total IgE Item Name：tIgE Result：183.45 Reference range：<3years 0-20;3-6years 0-35;6-20years 0-51;>20years 0-100
994	Outpatient	2023-12-11 08:12:53	2023-12-11 09:16:26	女	Female	63	Dermatology Clinic	荨麻疹	Urticaria	Item Code：total IgE Item Name：tIgE Result：74.95 Reference range：<3years 0-20;3-6years 0-35;6-20years 0-51;>20years 0-100
995	Outpatient	2020-05-23 07:48:37	2020-08-24 09:46:06	女	Female	31	Emergency	健康查体	Healthy body check	Item Code：MJ_MY Item Name：Mold Result：0.36 1 Reference range：negative,Item Code：MM Item Name：Cat hair Result：0.06 0 Reference range：negative,Item Code：zl Item Name：Cockroach Result：0.13 0 Reference range：negative,Item Code：TCHF Item Name：Ragweed pollen Result：0.27 0 Reference range：negative,Item Code：YSHF Item Name：Elm pollen Result：0.26 0 Reference range：negative,Item Code：LZHF Item Name：Plantai…
996	Outpatient	2023-08-21 09:45:29	2023-08-21 11:11:59	女	Female	34	Emergency	健康查体	Healthy body check	Item Code：total IgE Item Name：tIgE Result：96.81 Reference range：<3years 0-20;3-6years 0-35;6-20years 0-51;>20years 0-100
997	Outpatient	2021-05-19 09:30:00	2021-05-19 09:39:53	女	Female	44	Respiratory & Critical Care Clinic	咳嗽	cough	Item Code：total IgE Item Name：tIgE Result：75.94 Reference range：<3years 0-20;3-6years 0-35;6-20years 0-51;>20years 0-100
998	Outpatient	2021-04-03 09:00:00	2021-04-03 09:33:19	男	Male	51	Dermatology Clinic	过敏性皮炎	Allergic dermatitis	Item Code：total IgE Item Name：tIgE Result：>500 Reference range：<3years 0-20;3-6years 0-35;6-20years 0-51;>20years 0-100
999	Outpatient	2021-11-20 09:38:31	2021-11-20 10:20:17	男	Male	52	Dermatology Clinic	湿疹样皮炎	Eczema-like dermatitis	Item Code：total IgE Item Name：tIgE Result：107.89 Reference range：<3years 0-20;3-6years 0-35;6-20years 0-51;>20years 0-100
1000	Outpatient	2018-07-17 08:08:46	2018-07-17 11:19:02	男	Male	44	Respiratory Medicine Clinic	支气管炎	bronchitis	Item Code：total IgE Item Name：tIgE Result：50-100 Reference range：0--100
1001	Outpatient	2018-07-19 16:04:55	2018-07-20 07:45:33	女	Female	28	Dermatology Clinic	健康查体	Healthy body check	Item Code：total IgE Item Name：tIgE Result：20-50 Reference range：0--100
1002	Outpatient	2018-07-21 08:58:50	2018-07-21 09:41:56	女	Female	54	Respiratory Medicine Clinic	咳嗽变异型哮喘	Cough variant asthma	Item Code：total IgE Item Name：tIgE Result：20-50 Reference range：0--100
1003	Outpatient	2022-05-13 10:00:00	2022-05-13 10:31:44	女	Female	32	Respiratory & Critical Care Clinic	气短	Shortness of breath	Item Code：total IgE Item Name：tIgE Result：345.16 Reference range：<3years 0-20;3-6years 0-35;6-20years 0-51;>20years 0-100
1004	Outpatient	2018-07-23 08:48:18	2018-07-23 10:55:33	女	Female	54	Respiratory Medicine Clinic	胸闷	Chest tightness	Item Code：total IgE Item Name：tIgE Result：0-20 Reference range：0--100
1005	Outpatient	2023-09-04 14:14:24	2023-09-05 07:53:43	男	Male	21	Respiratory & Critical Care Clinic	咳嗽	cough	Item Code：total IgE Item Name：tIgE Result：114.98 Reference range：<3years 0-20;3-6years 0-35;6-20years 0-51;>20years 0-100
1006	Outpatient	2021-04-08 08:00:00	2021-04-08 09:09:38	男	Male	39	Respiratory & Critical Care Clinic	支气管炎,支气管炎	bronchitis, bronchitis	Item Code：total IgE Item Name：tIgE Result：173.31 Reference range：<3years 0-20;3-6years 0-35;6-20years 0-51;>20years 0-100
1007	Outpatient	2018-11-23 10:37:58	2018-11-23 11:44:12	男	Male	31	Dermatology Clinic	刺激性皮炎,湿疹	Irritating dermatitis, eczema	Item Code：total IgE Item Name：tIgE Result：50-100 Reference range：0--100
1008	Outpatient	2018-07-25 08:41:48	2018-07-26 08:07:40	女	Female	59	Respiratory Medicine Clinic	咳嗽	cough	Item Code：total IgE Item Name：tIgE Result：0-20 Reference range：0--100
1009	Outpatient	2018-07-25 09:44:07	2018-07-25 10:40:39	女	Female	30	Dermatology Clinic	变应性(过敏性)紫癜	Allergic (allergic) purpura	Item Code：total IgE Item Name：tIgE Result：20-50 Reference range：0--100
1010	Outpatient	2023-06-26 09:00:00	2023-06-26 10:14:43	男	Male	67	Dermatology Clinic	湿疹,特应性皮炎	Eczema, atopic dermatitis	Item Code：total IgE Item Name：tIgE Result：15.95 Reference range：<3years 0-20;3-6years 0-35;6-20years 0-51;>20years 0-100
1011	Outpatient	2018-11-09 07:35:10	2018-11-09 09:13:34	女	Female	48	Respiratory Medicine Clinic	气管支气管炎	Tracheobronchiolitis	Item Code：total IgE Item Name：tIgE Result：100-200 Reference range：0--100
1012	Outpatient	2018-12-25 09:47:19	2018-12-25 10:37:53	男	Male	27	Dermatology Clinic	血管神经性水肿	Angiopathic edema	Item Code：total IgE Item Name：tIgE Result：69.24 Reference range：0--100
1013	Outpatient	2021-11-27 08:06:35	2021-11-27 08:48:51	女	Female	60	Dermatology Clinic	过敏性皮炎	Allergic dermatitis	Item Code：total IgE Item Name：tIgE Result：22.67 Reference range：<3years 0-20;3-6years 0-35;6-20years 0-51;>20years 0-100
1014	Outpatient	2019-10-17 12:49:15	2019-10-17 13:38:00	女	Female	26	Dermatology Clinic	过敏性皮炎	Allergic dermatitis	Item Code：total IgE Item Name：tIgE Result：>500 Reference range：0--100
1015	Outpatient	2023-10-14 10:50:49	2023-10-15 08:01:48	男	Male	53	Dermatology Clinic	过敏性皮炎	Allergic dermatitis	Item Code：total IgE Item Name：tIgE Result：23.60 Reference range：<3years 0-20;3-6years 0-35;6-20years 0-51;>20years 0-100
1016	Outpatient	2019-07-29 08:30:00	2019-07-29 10:00:35	女	Female	71	Respiratory Medicine Clinic	咳嗽	cough	Item Code：total IgE Item Name：tIgE Result：69.15 Reference range：0--100
1017	Outpatient	2022-03-09 08:35:53	2022-03-09 09:06:35	男	Male	49	Respiratory & Critical Care Clinic	支气管炎	bronchitis	Item Code：total IgE Item Name：tIgE Result：36.30 Reference range：<3years 0-20;3-6years 0-35;6-20years 0-51;>20years 0-100
1018	Outpatient	2022-02-05 09:46:14	2022-02-07 09:34:32	女	Female	43	Dermatology Clinic	过敏性皮炎	Allergic dermatitis	Item Code：total IgE Item Name：tIgE Result：98.36 Reference range：<3years 0-20;3-6years 0-35;6-20years 0-51;>20years 0-100
1019	Outpatient	2018-09-12 09:29:52	2018-09-12 10:35:00	女	Female	22	Dermatology Clinic	荨麻疹	Urticaria	Item Code：total IgE Item Name：tIgE Result：50-100 Reference range：0--100
1020	Outpatient	2018-08-20 09:13:14	2018-08-21 08:34:22	女	Female	80	Respiratory Medicine Clinic	肺炎	pneumonia	Item Code：total IgE Item Name：tIgE Result：0-20 Reference range：0--100
1021	Outpatient	2018-08-08 07:47:13	2018-08-08 08:45:33	女	Female	66	Dermatology Clinic	过敏性皮炎	Allergic dermatitis	Item Code：total IgE Item Name：tIgE Result：20-50 Reference range：0--100
1022	Outpatient	2018-08-08 10:54:18	2018-08-08 13:37:29	女	Female	32	Respiratory Medicine Clinic	咳嗽	cough	Item Code：total IgE Item Name：tIgE Result：100-200 Reference range：0--100
1023	Outpatient	2020-12-21 09:30:00	2020-12-21 10:24:53	女	Female	45	Dermatology Clinic	皮炎	dermatitis	Item Code：total IgE Item Name：tIgE Result：36.05 Reference range：<3years 0-20;3-6years 0-35;6-20years 0-51;>20years 0-100
1024	Outpatient	2021-12-28 14:30:00	2021-12-28 14:57:47	女	Female	46	Dermatology Clinic	过敏性皮炎	Allergic dermatitis	Item Code：total IgE Item Name：tIgE Result：25.03 Reference range：<3years 0-20;3-6years 0-35;6-20years 0-51;>20years 0-100
1025	Outpatient	2021-09-06 13:00:00	2021-09-06 14:06:34	女	Female	37	Respiratory & Critical Care Clinic	咳嗽	cough	Item Code：total IgE Item Name：tIgE Result：111.78 Reference range：<3years 0-20;3-6years 0-35;6-20years 0-51;>20years 0-100
1026	Outpatient	2023-06-28 10:30:00	2023-06-28 10:11:02	女	Female	33	Dermatology Clinic	皮疹	rash	Item Code：total IgE Item Name：tIgE Result：32.41 Reference range：<3years 0-20;3-6years 0-35;6-20years 0-51;>20years 0-100
1027	Outpatient	2023-06-28 10:30:00	2023-06-28 10:12:27	女	Female	33	Dermatology Clinic	皮疹	rash	Item Code：MJ_MY Item Name：Mold Result：0.29 0 Reference range：<0.35,Item Code：TCHF Item Name：Ragweed pollen Result：0.06 0 Reference range：<0.35,Item Code：LZHF Item Name：Plantain pollen Result：0.06 0 Reference range：<0.35,Item Code：GSP Item Name：Dog epithelium Result：0.31 0 Reference range：<0.35,Item Code：cm Item Name：Dust mite Result：0.22 0 Reference range：<0.35,Item Code：YSHF Item Name：Elm pollen…
1028	Outpatient	2021-08-17 08:00:00	2021-08-17 09:27:47	女	Female	31	Respiratory & Critical Care Clinic	呼吸道感染	Respiratory tract infection	Item Code：total IgE Item Name：tIgE Result：18.05 Reference range：<3years 0-20;3-6years 0-35;6-20years 0-51;>20years 0-100
1029	Outpatient	2018-08-14 09:56:11	2018-08-14 10:50:43	男	Male	75	Respiratory Medicine Clinic	咳嗽	cough	Item Code：total IgE Item Name：tIgE Result：>200 Reference range：0--100
1030	Outpatient	2018-08-15 08:11:03	2018-08-15 09:04:23	女	Female	44	Dermatology Clinic	过敏性皮炎	Allergic dermatitis	Item Code：total IgE Item Name：tIgE Result：20-50 Reference range：0--100
1031	Outpatient	2021-10-20 09:56:37	2021-10-20 11:02:04	女	Female	46	Dermatology Clinic	慢性荨麻疹	Chronic urticaria	Item Code：total IgE Item Name：tIgE Result：29.11 Reference range：<3years 0-20;3-6years 0-35;6-20years 0-51;>20years 0-100
1032	Outpatient	2022-08-16 08:00:00	2022-08-16 08:53:15	女	Female	43	Dermatology Clinic	健康查体	Healthy body check	Item Code：total IgE Item Name：tIgE Result：34.52 Reference range：<3years 0-20;3-6years 0-35;6-20years 0-51;>20years 0-100
1033	Outpatient	2021-12-14 08:30:00	2021-12-14 09:39:27	男	Male	61	Otorhinolaryngology Clinic	过敏性鼻炎[变应性鼻炎]	Allergic rhinitis [allergic rhinitis]	Item Code：total IgE Item Name：tIgE Result：135.52 Reference range：<3years 0-20;3-6years 0-35;6-20years 0-51;>20years 0-100
1034	Outpatient	2018-08-17 08:40:18	2018-08-17 10:59:01	女	Female	28	Otorhinolaryngology Clinic	过敏性鼻炎[变应性鼻炎]	Allergic rhinitis [allergic rhinitis]	Item Code：total IgE Item Name：tIgE Result：0-20 Reference range：0--100
1035	Outpatient	2018-08-20 08:53:37	2018-08-20 09:45:44	女	Female	75	Dermatology Clinic	瘙痒症	Pruritus	Item Code：total IgE Item Name：tIgE Result：0-20 Reference range：0--100
1036	Outpatient	2023-11-06 09:00:00	2023-11-06 10:15:36	男	Male	30	Respiratory & Critical Care Clinic	支气管哮喘	Bronchial asthma	Item Code：total IgE Item Name：tIgE Result：96.13 Reference range：<3years 0-20;3-6years 0-35;6-20years 0-51;>20years 0-100
1037	Outpatient	2018-08-20 10:52:54	2018-08-20 11:34:25	女	Female	24	Dermatology Clinic	过敏性皮炎	Allergic dermatitis	Item Code：total IgE Item Name：tIgE Result：0-20 Reference range：0--100
1038	Outpatient	2018-08-20 10:52:54	2018-08-20 11:34:32	女	Female	24	Dermatology Clinic	过敏性皮炎	Allergic dermatitis	Item Code：GSP Item Name：Dog epithelium Result：0.06 Reference range：negative,Item Code：WTHF Item Name：Walnut pollen Result：0.01 Reference range：negative,Item Code：MJ_MY Item Name：Mold Result：0.01 Reference range：negative,Item Code：LZHF Item Name：Plantain pollen Result：0.01 Reference range：negative,Item Code：TCHF Item Name：Ragweed pollen Result：0.01 Reference range：negative,Item Code：AHHF Item Name…
1039	Outpatient	2023-12-12 09:04:05	2023-12-12 11:13:06	男	Male	57	Dermatology Clinic	特应性皮炎	Atopic dermatitis	Item Code：total IgE Item Name：tIgE Result：110.92 Reference range：<3years 0-20;3-6years 0-35;6-20years 0-51;>20years 0-100
1040	Outpatient	2018-08-21 08:03:26	2018-08-21 09:07:04	女	Female	42	Respiratory Medicine Clinic	胸闷	Chest tightness	Item Code：total IgE Item Name：tIgE Result：0-20 Reference range：0--100
1041	Outpatient	2023-08-16 09:30:00	2023-08-16 11:14:40	男	Male	65	Dermatology Clinic	血管神经性水肿	Angiopathic edema	Item Code：total IgE Item Name：tIgE Result：107.65 Reference range：<3years 0-20;3-6years 0-35;6-20years 0-51;>20years 0-100
1042	Outpatient	2018-09-12 10:09:05	2018-09-12 11:03:18	女	Female	35	Otorhinolaryngology Clinic	过敏性鼻炎[变应性鼻炎]	Allergic rhinitis [allergic rhinitis]	Item Code：total IgE Item Name：tIgE Result：100-200 Reference range：0--100
1043	Outpatient	2018-08-23 09:28:31	2018-08-23 12:06:04	男	Male	64	Dermatology Clinic	健康查体	Healthy body check	Item Code：total IgE Item Name：tIgE Result：50-100 Reference range：0--100
1044	Outpatient	2023-08-15 09:12:00	2023-08-15 11:12:49	女	Female	60	Respiratory & Critical Care Clinic	咳嗽	cough	Item Code：total IgE Item Name：tIgE Result：6.23 Reference range：<3years 0-20;3-6years 0-35;6-20years 0-51;>20years 0-100
1045	Outpatient	2018-08-23 11:19:55	2018-08-23 12:05:59	男	Male	48	Respiratory Medicine Clinic	咳嗽	cough	Item Code：total IgE Item Name：tIgE Result：100-200 Reference range：0--100
1046	Outpatient	2018-08-24 10:15:20	2018-08-24 11:00:21	男	Male	19	Respiratory Medicine Clinic	上呼吸道感染	Upper respiratory tract infection	Item Code：total IgE Item Name：tIgE Result：100-200 Reference range：0--51
1047	Outpatient	2022-06-20 09:30:00	2022-06-20 10:15:48	女	Female	30	Dermatology Clinic	湿疹样皮炎	Eczema-like dermatitis	Item Code：total IgE Item Name：tIgE Result：2.87 Reference range：<3years 0-20;3-6years 0-35;6-20years 0-51;>20years 0-100
1048	Outpatient	2018-08-27 09:07:14	2018-08-27 09:56:16	男	Male	28	Otorhinolaryngology Clinic	急性咽喉炎	Acute pharyngitis	Item Code：total IgE Item Name：tIgE Result：100-200 Reference range：0--100
1049	Outpatient	2021-08-30 10:03:11	2021-08-30 10:32:58	男	Male	36	Respiratory & Critical Care Clinic	慢性咳嗽	Chronic cough	Item Code：total IgE Item Name：tIgE Result：105.18 Reference range：<3years 0-20;3-6years 0-35;6-20years 0-51;>20years 0-100
1050	Outpatient	2023-02-06 08:00:00	2023-02-07 08:43:47	男	Male	83	Dermatology Clinic	特应性皮炎	Atopic dermatitis	Item Code：total IgE Item Name：tIgE Result：221.76 Reference range：<3years 0-20;3-6years 0-35;6-20years 0-51;>20years 0-100
1051	Outpatient	2021-03-22 09:30:00	2021-03-22 09:51:31	女	Female	34	Dermatology Clinic	瘙痒症	Pruritus	Item Code：total IgE Item Name：tIgE Result：229.01 Reference range：<3years 0-20;3-6years 0-35;6-20years 0-51;>20years 0-100
1052	Outpatient	2023-11-06 09:18:51	2023-11-06 10:11:09	男	Male	67	Respiratory & Critical Care Clinic	急性支气管炎	Acute bronchitis	Item Code：total IgE Item Name：tIgE Result：45.33 Reference range：<3years 0-20;3-6years 0-35;6-20years 0-51;>20years 0-100
1053	Outpatient	2018-08-31 08:33:58	2018-08-31 09:35:15	男	Male	20	Otorhinolaryngology Clinic	过敏性鼻炎(变应性鼻炎)	Allergic rhinitis (allergic rhinitis)	Item Code：total IgE Item Name：tIgE Result：50-100 Reference range：0--51
1054	Outpatient	2021-09-02 10:08:49	2021-09-02 10:46:03	女	Female	48	Dermatology Clinic	过敏性皮炎	Allergic dermatitis	Item Code：total IgE Item Name：tIgE Result：48.81 Reference range：<3years 0-20;3-6years 0-35;6-20years 0-51;>20years 0-100
1055	Outpatient	2018-08-31 09:35:33	2018-08-31 10:42:06	男	Male	50	Respiratory Medicine Clinic	支气管炎	bronchitis	Item Code：total IgE Item Name：tIgE Result：20-50 Reference range：0--100
1056	Outpatient	2018-09-01 11:19:02	2018-09-01 11:59:37	男	Male	39	Dermatology Clinic	职业性健康检查	Occupational health checkup	Item Code：total IgE Item Name：tIgE Result：100-200 Reference range：0--100
1057	Outpatient	2021-09-27 09:44:27	2021-09-28 07:58:02	女	Female	70	Dermatology Clinic	荨麻疹	Urticaria	Item Code：total IgE Item Name：tIgE Result：174.73 Reference range：<3years 0-20;3-6years 0-35;6-20years 0-51;>20years 0-100
1058	Outpatient	2018-09-03	2018-09-03 09:01:04	女	Female	53	Respiratory Medicine Clinic	健康查体	Healthy body check	Item Code：total IgE Item Name：tIgE Result：50-100 Reference range：0--100
1059	Outpatient	2021-12-14 13:20:26	2021-12-15 08:54:17	男	Male	30	Respiratory & Critical Care Clinic	咽痛	Shrimp pain	Item Code：total IgE Item Name：tIgE Result：135.50 Reference range：<3years 0-20;3-6years 0-35;6-20years 0-51;>20years 0-100
1060	Outpatient	2022-05-18 09:30:00	2022-05-18 10:39:46	女	Female	90	Dermatology Clinic	特应性皮炎	Atopic dermatitis	Item Code：total IgE Item Name：tIgE Result：42.53 Reference range：<3years 0-20;3-6years 0-35;6-20years 0-51;>20years 0-100
1061	Outpatient	2022-06-01 08:00:00	2022-06-01 08:22:39	女	Female	90	Dermatology Clinic	特应性皮炎(中重度)	Atopic dermatitis (moderate and severe)	Item Code：total IgE Item Name：tIgE Result：42.33 Reference range：<3years 0-20;3-6years 0-35;6-20years 0-51;>20years 0-100
1062	Outpatient	2021-08-21 09:14:04	2021-08-21 09:47:58	女	Female	39	Dermatology Clinic	慢性荨麻疹	Chronic urticaria	Item Code：total IgE Item Name：tIgE Result：56.44 Reference range：<3years 0-20;3-6years 0-35;6-20years 0-51;>20years 0-100
1063	Outpatient	2018-09-05 12:35:52	2018-09-06 08:26:23	男	Male	59	Respiratory Medicine Clinic	咳嗽	cough	Item Code：total IgE Item Name：tIgE Result：100-200 Reference range：0--100
1064	Outpatient	2023-09-15 08:47:17	2023-09-15 11:13:00	女	Female	69	Respiratory & Critical Care Clinic	慢性咳嗽,急性支气管炎	Chronic cough, acute bronchitis	Item Code：total IgE Item Name：tIgE Result：102.95 Reference range：<3years 0-20;3-6years 0-35;6-20years 0-51;>20years 0-100
1065	Outpatient	2022-11-16 08:30:00	2022-11-16 11:23:15	女	Female	37	Respiratory & Critical Care Clinic	气管支气管炎	Tracheobronchiolitis	Item Code：total IgE Item Name：tIgE Result：62.91 Reference range：<3years 0-20;3-6years 0-35;6-20years 0-51;>20years 0-100
1066	Outpatient	2023-09-18 10:00:00	2023-09-18 13:17:23	女	Female	38	Otorhinolaryngology Clinic	变应性鼻炎	Allergic rhinitis	Item Code：total IgE Item Name：tIgE Result：89.18 Reference range：<3years 0-20;3-6years 0-35;6-20years 0-51;>20years 0-100
1067	Outpatient	2021-10-27 08:30:00	2021-10-27 09:20:19	女	Female	39	Respiratory & Critical Care Clinic	咳嗽	cough	Item Code：total IgE Item Name：tIgE Result：43.75 Reference range：<3years 0-20;3-6years 0-35;6-20years 0-51;>20years 0-100
1068	Outpatient	2019-08-08 08:11:56	2019-08-08 08:57:40	女	Female	75	Dermatology Clinic	荨麻疹	Urticaria	Item Code：total IgE Item Name：tIgE Result：>500 Reference range：0--100
1069	Outpatient	2018-09-10 09:21:25	2018-09-10 10:19:09	女	Female	31	Respiratory Medicine Clinic	支气管哮喘	Bronchial asthma	Item Code：total IgE Item Name：tIgE Result：100-200 Reference range：0--100
1070	Outpatient	2022-09-20 13:42:50	2022-09-20 15:21:24	男	Male	59	Otorhinolaryngology Clinic	过敏性鼻炎[变应性鼻炎]	Allergic rhinitis [allergic rhinitis]	Item Code：total IgE Item Name：tIgE Result：189.19 Reference range：<3years 0-20;3-6years 0-35;6-20years 0-51;>20years 0-100
1071	Outpatient	2023-11-03 14:52:26	2023-11-04 07:56:20	女	Female	42	Dermatology Clinic	过敏性皮炎	Allergic dermatitis	Item Code：total IgE Item Name：tIgE Result：6.65 Reference range：<3years 0-20;3-6years 0-35;6-20years 0-51;>20years 0-100
1072	Outpatient	2022-08-02 13:00:00	2022-08-02 13:15:43	女	Female	40	Dermatology Clinic	荨麻疹	Urticaria	Item Code：total IgE Item Name：tIgE Result：164.44 Reference range：<3years 0-20;3-6years 0-35;6-20years 0-51;>20years 0-100
1073	Outpatient	2018-09-14 09:48:08	2018-09-14 10:26:05	女	Female	35	Dermatology Clinic	过敏性皮炎	Allergic dermatitis	Item Code：total IgE Item Name：tIgE Result：0-20 Reference range：0--100
1074	Outpatient	2023-02-24 10:00:00	2023-02-24 15:21:20	女	Female	27	Respiratory & Critical Care Clinic	咳嗽变异性哮喘	Cough variant asthma	Item Code：total IgE Item Name：tIgE Result：102.35 Reference range：<3years 0-20;3-6years 0-35;6-20years 0-51;>20years 0-100
1075	Outpatient	2019-07-09 11:09:34	2019-07-09 11:31:21	女	Female	25	Dermatology Clinic	人为性荨麻疹	Artificial urticaria	Item Code：total IgE Item Name：tIgE Result：100.45 Reference range：0--100
1076	Outpatient	2023-09-19 13:00:00	2023-09-19 15:06:32	女	Female	41	Respiratory & Critical Care Clinic	咳嗽	cough	Item Code：total IgE Item Name：tIgE Result：43.55 Reference range：<3years 0-20;3-6years 0-35;6-20years 0-51;>20years 0-100
1077	Outpatient	2019-08-26 14:00:00	2019-08-26 14:20:07	男	Male	23	Dermatology Clinic	过敏性皮炎	Allergic dermatitis	Item Code：total IgE Item Name：tIgE Result：100.13 Reference range：0--100
1078	Outpatient	2018-09-20 09:44:04	2018-09-20 10:33:03	女	Female	37	Otorhinolaryngology Clinic	过敏性鼻炎[变应性鼻炎]	Allergic rhinitis [allergic rhinitis]	Item Code：total IgE Item Name：tIgE Result：50-100 Reference range：0--100
1079	Outpatient	2021-11-11 14:09:00	2021-11-11 14:54:00	男	Male	26	Dermatology Clinic	过敏性皮炎	Allergic dermatitis	Item Code：total IgE Item Name：tIgE Result：178.93 Reference range：<3years 0-20;3-6years 0-35;6-20years 0-51;>20years 0-100
1080	Outpatient	2022-01-05 10:47:21	2022-01-05 11:24:00	女	Female	58	Dermatology Clinic	皮疹	rash	Item Code：total IgE Item Name：tIgE Result：22.89 Reference range：<3years 0-20;3-6years 0-35;6-20years 0-51;>20years 0-100
1081	Outpatient	2019-10-30 15:44:46	2019-10-30 16:11:49	女	Female	51	Dermatology Clinic	过敏性鼻炎[变应性鼻炎]	Allergic rhinitis [allergic rhinitis]	Item Code：total IgE Item Name：tIgE Result：223.87 Reference range：0--100
1082	Outpatient	2023-08-22 09:00:00	2023-08-22 10:24:47	女	Female	23	Dermatology Clinic	皮疹	rash	Item Code：total IgE Item Name：tIgE Result：471.07 Reference range：<3years 0-20;3-6years 0-35;6-20years 0-51;>20years 0-100
1083	Outpatient	2023-06-24 09:30:00	2023-06-24 11:24:27	女	Female	57	Dermatology Clinic	慢性荨麻疹	Chronic urticaria	Item Code：total IgE Item Name：tIgE Result：>500 Reference range：<3years 0-20;3-6years 0-35;6-20years 0-51;>20years 0-100
1084	Outpatient	2020-05-29 08:00:00	2020-05-29 09:00:59	女	Female	46	Otorhinolaryngology Clinic	过敏性鼻炎[变应性鼻炎]	Allergic rhinitis [allergic rhinitis]	Item Code：total IgE Item Name：tIgE Result：257.65 Reference range：0--100
1085	Outpatient	2023-04-24 09:41:08	2023-04-24 11:54:02	女	Female	71	Dermatology Clinic	特应性皮炎	Atopic dermatitis	Item Code：total IgE Item Name：tIgE Result：97.27 Reference range：<3years 0-20;3-6years 0-35;6-20years 0-51;>20years 0-100
1086	Outpatient	2023-08-23 09:00:00	2023-08-23 10:12:28	女	Female	71	Dermatology Clinic	特应性皮炎(中重度)	Atopic dermatitis (moderate and severe)	Item Code：total IgE Item Name：tIgE Result：66.41 Reference range：<3years 0-20;3-6years 0-35;6-20years 0-51;>20years 0-100
1087	Outpatient	2019-11-12 13:43:06	2019-11-12 14:58:57	女	Female	73	Dermatology Clinic	荨麻疹	Urticaria	Item Code：total IgE Item Name：tIgE Result：40.29 Reference range：0--100
1088	Outpatient	2022-11-09 10:30:00	2022-11-09 11:00:28	女	Female	76	Dermatology Clinic	瘙痒症	Pruritus	Item Code：total IgE Item Name：tIgE Result：82.05 Reference range：<3years 0-20;3-6years 0-35;6-20years 0-51;>20years 0-100
1089	Outpatient	2020-11-04 08:04:04	2020-11-04 09:07:07	女	Female	50	Respiratory Medicine Clinic	呼吸道感染	Respiratory tract infection	Item Code：total IgE Item Name：tIgE Result：>500 Reference range：<3years 0-20;3-6years 0-35;6-20years 0-51;>20years 0-100
1090	Outpatient	2018-09-30 07:46:43	2018-09-30 08:57:22	女	Female	30	Respiratory Medicine Clinic	胸闷	Chest tightness	Item Code：total IgE Item Name：tIgE Result：>200 Reference range：0--100
1091	Outpatient	2022-11-22 08:46:44	2022-11-22 10:01:15	女	Female	45	Dermatology Clinic	血管神经性水肿	Angiopathic edema	Item Code：total IgE Item Name：tIgE Result：225.37 Reference range：<3years 0-20;3-6years 0-35;6-20years 0-51;>20years 0-100
1092	Outpatient	2018-10-08 08:48:11	2018-10-08 11:03:41	女	Female	50	Respiratory Medicine Clinic	气管支气管炎	Tracheobronchiolitis	Item Code：total IgE Item Name：tIgE Result：100-200 Reference range：0--100
1093	Outpatient	2023-05-30 10:00:00	2023-05-30 11:16:34	女	Female	43	Dermatology Clinic	过敏性皮炎	Allergic dermatitis	Item Code：total IgE Item Name：tIgE Result：68.50 Reference range：<3years 0-20;3-6years 0-35;6-20years 0-51;>20years 0-100
1094	Outpatient	2023-02-21 14:00:00	2023-02-21 14:58:43	女	Female	25	Respiratory & Critical Care Clinic	呼吸困难	Difficulty in breathing	Item Code：total IgE Item Name：tIgE Result：2.54 Reference range：<3years 0-20;3-6years 0-35;6-20years 0-51;>20years 0-100
1095	Outpatient	2022-07-22 13:54:16	2022-07-22 15:43:07	女	Female	49	Dermatology Clinic	皮疹	rash	Item Code：total IgE Item Name：tIgE Result：74.66 Reference range：<3years 0-20;3-6years 0-35;6-20years 0-51;>20years 0-100
1096	Outpatient	2018-10-12 08:22:59	2018-10-12 09:38:54	男	Male	26	Dermatology Clinic	湿疹样皮炎	Eczema-like dermatitis	Item Code：total IgE Item Name：tIgE Result：>200 Reference range：0--100
1097	Outpatient	2021-03-30 13:53:54	2021-03-30 14:17:52	男	Male	46	Respiratory & Critical Care Clinic	气短	Shortness of breath	Item Code：total IgE Item Name：tIgE Result：173.55 Reference range：<3years 0-20;3-6years 0-35;6-20years 0-51;>20years 0-100
1098	Outpatient	2022-06-24 08:50:03	2022-06-24 09:33:51	男	Male	91	Dermatology Clinic	特应性皮炎(中重度)	Atopic dermatitis (moderate and severe)	Item Code：total IgE Item Name：tIgE Result：21.80 Reference range：<3years 0-20;3-6years 0-35;6-20years 0-51;>20years 0-100
1099	Outpatient	2019-11-04 10:59:02	2019-11-04 11:28:11	女	Female	41	Dermatology Clinic	荨麻疹	Urticaria	Item Code：total IgE Item Name：tIgE Result：51.11 Reference range：0--100
1100	Outpatient	2022-07-27 08:30:00	2022-07-27 08:49:45	女	Female	31	Dermatology Clinic	湿疹样皮炎	Eczema-like dermatitis	Item Code：total IgE Item Name：tIgE Result：22.11 Reference range：<3years 0-20;3-6years 0-35;6-20years 0-51;>20years 0-100
1101	Outpatient	2021-05-31 07:10:45	2021-05-31 08:07:11	女	Female	27	Emergency	健康查体	Healthy body check	Item Code：total IgE Item Name：tIgE Result：>500 Reference range：<3years 0-20;3-6years 0-35;6-20years 0-51;>20years 0-100
1102	Outpatient	2022-11-03 08:00:00	2022-11-03 09:09:33	女	Female	28	Dermatology Clinic	急性荨麻疹	Acute urticaria	Item Code：total IgE Item Name：tIgE Result：53.65 Reference range：<3years 0-20;3-6years 0-35;6-20years 0-51;>20years 0-100
1103	Outpatient	2021-03-10 15:30:00	2021-03-10 15:51:38	男	Male	30	Otorhinolaryngology Clinic	过敏性鼻炎[变应性鼻炎]	Allergic rhinitis [allergic rhinitis]	Item Code：total IgE Item Name：tIgE Result：129.81 Reference range：<3years 0-20;3-6years 0-35;6-20years 0-51;>20years 0-100
1104	Outpatient	2018-10-18 07:41:47	2018-10-18 09:08:30	女	Female	48	Dermatology Clinic	荨麻疹	Urticaria	Item Code：total IgE Item Name：tIgE Result：>200 Reference range：0--100
1105	Outpatient	2022-05-09 08:00:00	2022-05-09 08:57:39	男	Male	47	Respiratory & Critical Care Clinic	咳嗽	cough	Item Code：total IgE Item Name：tIgE Result：75.96 Reference range：<3years 0-20;3-6years 0-35;6-20years 0-51;>20years 0-100
1106	Outpatient	2020-03-18 09:00:00	2020-03-18 10:02:48	男	Male	40	Respiratory Medicine Clinic	支气管炎	bronchitis	Item Code：total IgE Item Name：tIgE Result：28.87 Reference range：0--100
1107	Outpatient	2018-10-20 10:11:01	2018-10-22 09:29:32	男	Male	60	Bone & Soft Tissue Oncology Clinic	胸段背痛	Chest pain	Item Code：total IgE Item Name：tIgE Result：>200 Reference range：0--100
1108	Outpatient	2020-09-23 08:00:00	2020-09-23 08:20:35	男	Male	26	Dermatology Clinic	职业性健康检查	Occupational health checkup	Item Code：total IgE Item Name：tIgE Result：98.63 Reference range：<3years 0-20;3-6years 0-35;6-20years 0-51;>20years 0-100
1109	Outpatient	2023-10-31 15:00:00	2023-11-01 07:52:17	男	Male	29	Respiratory & Critical Care Clinic	支气管哮喘	Bronchial asthma	Item Code：total IgE Item Name：tIgE Result：238.19 Reference range：<3years 0-20;3-6years 0-35;6-20years 0-51;>20years 0-100
1110	Outpatient	2023-10-25 09:00:00	2023-10-25 10:17:44	女	Female	27	Dermatology Clinic	过敏性皮炎	Allergic dermatitis	Item Code：MJ_MY Item Name：Mold Result：0.15 0 Reference range：<0.35,Item Code：zl Item Name：Cockroach Result：0.20 0 Reference range：<0.35,Item Code：cm Item Name：Dust mite Result：7.94 3 Reference range：<0.35,Item Code：MM Item Name：Cat hair Result：0.34 0 Reference range：<0.35,Item Code：WTHF Item Name：Walnut pollen Result：0.03 0 Reference range：<0.35,Item Code：LZHF Item Name：Plantain pollen Result：0.1…
1111	Outpatient	2023-10-25 09:00:00	2023-10-25 10:22:10	女	Female	27	Dermatology Clinic	过敏性皮炎	Allergic dermatitis	Item Code：total IgE Item Name：tIgE Result：522.5 Reference range：<3years 0-20;3-6years 0-35;6-20years 0-51;>20years 0-100
1112	Outpatient	2023-10-27 10:00:00	2023-10-28 07:53:32	女	Female	27	Dermatology Clinic	过敏性皮炎	Allergic dermatitis	Item Code：XM Item Name：Wheat Result：0.22 0 Reference range：<0.35,Item Code：yu Item Name：Fish Result：0.04 0 Reference range：<0.35,Item Code：JD Item Name：Egg Result：0.14 0 Reference range：<0.35,Item Code：jg Item Name：Nut Result：0.15 0 Reference range：<0.35,Item Code：NN Item Name：Milk Result：0.04 0 Reference range：<0.35,Item Code：hs Item Name：Peanut Result：0.14 0 Reference range：<0.35,Item Code：XIE …
1113	Outpatient	2023-02-01 13:00:00	2023-02-02 08:17:58	女	Female	43	Respiratory & Critical Care Clinic	咳嗽,咳嗽	Cough, cough	Item Code：total IgE Item Name：tIgE Result：100.36 Reference range：<3years 0-20;3-6years 0-35;6-20years 0-51;>20years 0-100
1114	Outpatient	2018-10-24 08:47:04	2018-10-24 09:24:25	女	Female	40	General practice outpatient clinic	健康查体	Healthy body check	Item Code：TCHF Item Name：Ragweed pollen Result：0.01 Reference range：negative,Item Code：zl Item Name：Cockroach Result：0.01 Reference range：negative,Item Code：MM Item Name：Cat hair Result：0.03 Reference range：negative,Item Code：WTHF Item Name：Walnut pollen Result：0.01 Reference range：negative,Item Code：GSP Item Name：Dog epithelium Result：0.03 Reference range：negative,Item Code：MJ_MY Item Name：Mold …
1115	Outpatient	2023-09-11 08:30:00	2023-09-11 10:11:08	男	Male	35	Dermatology Clinic	过敏性皮炎	Allergic dermatitis	Item Code：total IgE Item Name：tIgE Result：33.64 Reference range：<3years 0-20;3-6years 0-35;6-20years 0-51;>20years 0-100
1116	Outpatient	2018-10-24 10:10:46	2018-10-24 10:55:34	女	Female	70	Respiratory Medicine Clinic	支气管哮喘	Bronchial asthma	Item Code：total IgE Item Name：tIgE Result：20-50 Reference range：0--100
1117	Outpatient	2019-02-02 13:05:18	2019-02-02 14:17:45	女	Female	21	Dermatology Clinic	皮疹	rash	Item Code：total IgE Item Name：tIgE Result：101.33 Reference range：0--100
1118	Outpatient	2023-10-05 14:00:00	2023-10-06 07:54:57	女	Female	23	Dermatology Clinic	过敏性皮炎	Allergic dermatitis	Item Code：total IgE Item Name：tIgE Result：74.70 Reference range：<3years 0-20;3-6years 0-35;6-20years 0-51;>20years 0-100
1119	Outpatient	2020-11-26 08:43:47	2020-11-26 09:18:17	女	Female	66	Rheumatology and Immunology Clinic	IgG4相关性疾病	IgG4-related diseases	Item Code：total IgE Item Name：tIgE Result：24.07 Reference range：<3years 0-20;3-6years 0-35;6-20years 0-51;>20years 0-100
1120	Outpatient	2021-04-25 08:05:58	2021-04-25 08:32:14	女	Female	66	Rheumatology and Immunology Clinic	结缔组织病	Connective tissue disease	Item Code：total IgE Item Name：tIgE Result：17.58 Reference range：<3years 0-20;3-6years 0-35;6-20years 0-51;>20years 0-100
1121	Outpatient	2022-06-25	2022-06-25 08:34:33	女	Female	50	Dermatology Clinic	慢性荨麻疹	Chronic urticaria	Item Code：total IgE Item Name：tIgE Result：>500 Reference range：<3years 0-20;3-6years 0-35;6-20years 0-51;>20years 0-100
1122	Outpatient	2018-10-29 08:24:48	2018-10-29 09:10:20	女	Female	53	Dermatology Clinic	荨麻疹	Urticaria	Item Code：total IgE Item Name：tIgE Result：0-20 Reference range：0--100
1123	Outpatient	2023-02-19 07:40:08	2023-02-19 09:13:23	女	Female	47	Dermatology Clinic	淤积性皮炎	Congestive dermatitis	Item Code：total IgE Item Name：tIgE Result：33.49 Reference range：<3years 0-20;3-6years 0-35;6-20years 0-51;>20years 0-100
1124	Outpatient	2018-10-30 09:24:00	2018-10-30 10:40:01	女	Female	27	Respiratory Medicine Clinic	慢性咳嗽	Chronic cough	Item Code：total IgE Item Name：tIgE Result：50-100 Reference range：0--100
1125	Outpatient	2018-10-30 08:59:35	2018-10-30 09:46:05	男	Male	37	Dermatology Clinic	人为性荨麻疹	Artificial urticaria	Item Code：total IgE Item Name：tIgE Result：>200 Reference range：0--100
1126	Outpatient	2023-03-29 12:07:42	2023-03-29 14:08:21	男	Male	68	Dermatology Clinic	过敏性紫癜	Allergic purpura	Item Code：total IgE Item Name：tIgE Result：76.25 Reference range：<3years 0-20;3-6years 0-35;6-20years 0-51;>20years 0-100
1127	Outpatient	2018-11-02 07:37:05	2018-11-02 08:08:13	女	Female	52	Respiratory Medicine Clinic	咳嗽	cough	Item Code：total IgE Item Name：tIgE Result：0-20 Reference range：0--100
1128	Outpatient	2018-11-01 11:13:47	2018-11-01 12:05:17	男	Male	26	General practice outpatient clinic	健康查体		Item Code：XIA Item Name：Shrimp Result：0.03 Reference range：negative,Item Code：XIE Item Name：Crab Result：0.03 Reference range：negative,Item Code：DD Item Name：Soybean Result：0.02 Reference range：negative,Item Code：yu Item Name：Fish Result：0.02 Reference range：negative,Item Code：XM Item Name：Wheat Result：0.02 Reference range：negative,Item Code：XHS Item Name：Tomato Result：0.01 Reference range：negativ…
1129	Outpatient	2018-11-02 07:37:31	2018-11-02 08:07:57	男	Male	55	Respiratory Medicine Clinic	咳嗽,健康查体	Cough, health check	Item Code：total IgE Item Name：tIgE Result：>200 Reference range：0--100
1130	Outpatient	2023-03-18 13:00:00	2023-03-18 12:07:22	女	Female	45	Dermatology Clinic	血管神经性水肿	Angiopathic edema	Item Code：total IgE Item Name：tIgE Result：70.88 Reference range：<3years 0-20;3-6years 0-35;6-20years 0-51;>20years 0-100
1131	Outpatient	2019-07-08 09:49:35	2019-07-08 10:37:42	女	Female	25	Dermatology Clinic	皮炎	dermatitis	Item Code：total IgE Item Name：tIgE Result：>200 Reference range：0--100
1132	Outpatient	2021-06-02 13:00:00	2021-06-02 13:26:07	女	Female	40	Respiratory & Critical Care Clinic	支气管炎	bronchitis	Item Code：total IgE Item Name：tIgE Result：25.30 Reference range：<3years 0-20;3-6years 0-35;6-20years 0-51;>20years 0-100
1133	Outpatient	2023-03-30 08:00:00	2023-03-30 09:19:04	男	Male	44	Dermatology Clinic	过敏性皮炎	Allergic dermatitis	Item Code：total IgE Item Name：tIgE Result：19.58 Reference range：<3years 0-20;3-6years 0-35;6-20years 0-51;>20years 0-100
1134	Outpatient	2018-11-13 09:22:19	2018-11-13 10:58:43	女	Female	57	Dermatology Clinic	慢性荨麻疹	Chronic urticaria	Item Code：total IgE Item Name：tIgE Result：100-200 Reference range：0--100
1135	Outpatient	2023-08-21 08:30:00	2023-08-21 10:14:00	男	Male	37	Respiratory & Critical Care Clinic	支气管哮喘	Bronchial asthma	Item Code：total IgE Item Name：tIgE Result：98.31 Reference range：<3years 0-20;3-6years 0-35;6-20years 0-51;>20years 0-100
1136	Outpatient	2023-04-08 13:00:00	2023-04-08 13:08:56	女	Female	49	Dermatology Clinic	过敏性皮炎	Allergic dermatitis	Item Code：total IgE Item Name：tIgE Result：3.44 Reference range：<3years 0-20;3-6years 0-35;6-20years 0-51;>20years 0-100
1137	Outpatient	2018-11-16 07:58:04	2018-11-16 09:04:48	女	Female	50	Dermatology Clinic	慢性荨麻疹	Chronic urticaria	Item Code：total IgE Item Name：tIgE Result：100-200 Reference range：0--100
1138	Outpatient	2021-06-29 13:00:00	2021-06-30 08:58:31	女	Female	27	Otorhinolaryngology Clinic	过敏性鼻炎[变应性鼻炎]	Allergic rhinitis [allergic rhinitis]	Item Code：total IgE Item Name：tIgE Result：102.89 Reference range：<3years 0-20;3-6years 0-35;6-20years 0-51;>20years 0-100
1139	Outpatient	2021-03-08 08:30:00	2021-03-08 09:17:33	女	Female	24	Dermatology Clinic	慢性荨麻疹	Chronic urticaria	Item Code：total IgE Item Name：tIgE Result：>500 Reference range：<3years 0-20;3-6years 0-35;6-20years 0-51;>20years 0-100
1140	Outpatient	2023-10-19 14:00:00	2023-10-20 07:58:13	女	Female	43	Respiratory & Critical Care Clinic	健康查体	Healthy body check	Item Code：total IgE Item Name：tIgE Result：36.07 Reference range：<3years 0-20;3-6years 0-35;6-20years 0-51;>20years 0-100
1141	Outpatient	2022-08-22 10:12:56	2022-08-22 11:36:26	女	Female	60	Respiratory & Critical Care Clinic	支气管炎	bronchitis	Item Code：total IgE Item Name：tIgE Result：>500 Reference range：<3years 0-20;3-6years 0-35;6-20years 0-51;>20years 0-100
1142	Outpatient	2018-11-20 13:58:10	2018-11-22 10:51:02	男	Male	29	Otorhinolaryngology Clinic	过敏性鼻炎(变应性鼻炎)	Allergic rhinitis (allergic rhinitis)	Item Code：total IgE Item Name：tIgE Result：50-100 Reference range：0--100
1143	Outpatient	2018-11-21 15:59:55	2018-11-22 08:28:04	男	Male	60	Hematology Clinic	高免疫球蛋白血症	Hyperimmunoglobulinemia	Item Code：total IgE Item Name：tIgE Result：50-100 Reference range：0--100
1144	Outpatient	2018-11-22 07:51:32	2018-11-22 08:28:29	女	Female	37	Cardiovascular Medicine Clinic	健康查体	Healthy body check	Item Code：total IgE Item Name：tIgE Result：0-20 Reference range：0--100
1145	Outpatient	2023-11-01 09:00:00	2023-11-01 10:21:04	女	Female	31	Dermatology Clinic	荨麻疹	Urticaria	Item Code：total IgE Item Name：tIgE Result：43.87 Reference range：<3years 0-20;3-6years 0-35;6-20years 0-51;>20years 0-100
1146	Outpatient	2022-02-17 15:30:00	2022-02-17 15:47:36	女	Female	20	Dermatology Clinic	湿疹	eczema	Item Code：LZHF Item Name：Plantain pollen Result：0.05 0 Reference range：<0.35,Item Code：cm Item Name：Dust mite Result：0.43 1 Reference range：<0.35,Item Code：YSHF Item Name：Elm pollen Result：0.22 0 Reference range：<0.35,Item Code：MJ_MY Item Name：Mold Result：0.49 1 Reference range：<0.35,Item Code：WTHF Item Name：Walnut pollen Result：0.38 1 Reference range：<0.35,Item Code：TCHF Item Name：Ragweed pollen…
1147	Outpatient	2022-02-17 15:30:00	2022-02-17 15:47:37	女	Female	20	Dermatology Clinic	湿疹	eczema	Item Code：total IgE Item Name：tIgE Result：43.29 Reference range：<3years 0-20;3-6years 0-35;6-20years 0-51;>20years 0-100
1148	Outpatient	2018-11-27 10:03:06	2018-11-27 11:09:40	女	Female	60	Respiratory Medicine Clinic	咳嗽	cough	Item Code：total IgE Item Name：tIgE Result：50-100 Reference range：0--100
1149	Outpatient	2018-11-28 07:45:48	2018-11-28 10:53:02	女	Female	28	Dermatology Clinic	慢性荨麻疹	Chronic urticaria	Item Code：total IgE Item Name：tIgE Result：52.16 Reference range：0--100
1150	Outpatient	2018-11-30 08:55:11	2018-11-30 10:09:34	男	Male	45	Respiratory Medicine Clinic	慢性阻塞性肺疾病	Chronic obstructive pulmonary disease	Item Code：total IgE Item Name：tIgE Result：0-20 Reference range：0--100
1151	Outpatient	2018-12-03 10:49:55	2018-12-03 12:26:14	女	Female	61	Respiratory Medicine Clinic	支气管哮喘	Bronchial asthma	Item Code：total IgE Item Name：tIgE Result：20-50 Reference range：0--100
1152	Outpatient	2021-04-13 13:05:23	2021-04-16 11:07:45	女	Female	58	Dermatology Clinic	瘙痒症	Pruritus	Item Code：total IgE Item Name：tIgE Result：32.07 Reference range：<3years 0-20;3-6years 0-35;6-20years 0-51;>20years 0-100
1153	Outpatient	2020-06-13 08:30:00	2020-06-13 09:55:16	女	Female	43	Dermatology Clinic	过敏性皮炎	Allergic dermatitis	Item Code：total IgE Item Name：tIgE Result：230.14 Reference range：0--100
1154	Outpatient	2023-02-13 08:30:00	2023-02-13 09:17:23	女	Female	41	Respiratory & Critical Care Clinic	咳嗽	cough	Item Code：total IgE Item Name：tIgE Result：39.37 Reference range：<3years 0-20;3-6years 0-35;6-20years 0-51;>20years 0-100
1155	Outpatient	2021-07-16 09:30:00	2021-07-16 10:07:31	男	Male	23	Hematology Clinic	体格检查	Physical examination	Item Code：total IgE Item Name：tIgE Result：>500 Reference range：<3years 0-20;3-6years 0-35;6-20years 0-51;>20years 0-100
1156	Outpatient	2022-09-21 07:31:47	2022-09-21 11:13:36	男	Male	49	Dermatology Clinic	特应性皮炎	Atopic dermatitis	Item Code：total IgE Item Name：tIgE Result：23.58 Reference range：<3years 0-20;3-6years 0-35;6-20years 0-51;>20years 0-100
1157	Outpatient	2020-04-07 15:00:00	2020-04-08 10:09:58	女	Female	33	Otorhinolaryngology Clinic	过敏性鼻炎[变应性鼻炎]	Allergic rhinitis [allergic rhinitis]	Item Code：total IgE Item Name：tIgE Result：171.72 Reference range：0--100
1158	Outpatient	2020-09-19 09:18:30	2020-09-19 09:49:58	女	Female	34	Dermatology Clinic	过敏性皮炎	Allergic dermatitis	Item Code：total IgE Item Name：tIgE Result：36.58 Reference range：<3years 0-20;3-6years 0-35;6-20years 0-51;>20years 0-100
1159	Outpatient	2021-11-05 10:52:54	2021-11-05 11:06:20	女	Female	51	Dermatology Clinic	荨麻疹	Urticaria	Item Code：total IgE Item Name：tIgE Result：79.07 Reference range：<3years 0-20;3-6years 0-35;6-20years 0-51;>20years 0-100
1160	Outpatient	2018-12-14 09:16:32	2018-12-14 10:47:53	女	Female	40	Respiratory Medicine Clinic	慢性支气管炎	Chronic bronchitis	Item Code：total IgE Item Name：tIgE Result：50-100 Reference range：0--100
1161	Outpatient	2018-12-30 10:52:38	2018-12-30 11:45:37	女	Female	35	Dermatology Clinic	过敏性皮炎	Allergic dermatitis	Item Code：total IgE Item Name：tIgE Result：72.80 Reference range：0--100
1162	Outpatient	2018-12-19 08:00:00	2018-12-19 11:24:37	男	Male	71	Respiratory Medicine Clinic	慢性支气管炎	Chronic bronchitis	Item Code：total IgE Item Name：tIgE Result：50-100 Reference range：0--100
1163	Outpatient	2022-07-13 11:25:49	2022-07-13 13:08:16	女	Female	47	Dermatology Clinic	皮疹	rash	Item Code：total IgE Item Name：tIgE Result：16.11 Reference range：<3years 0-20;3-6years 0-35;6-20years 0-51;>20years 0-100
1164	Outpatient	2019-07-16 10:21:35	2019-07-16 11:06:01	男	Male	23	Dermatology Clinic	慢性荨麻疹	Chronic urticaria	Item Code：total IgE Item Name：tIgE Result：104.54 Reference range：0--100
1165	Outpatient	2022-11-01 13:00:00	2022-11-01 14:15:21	女	Female	27	Respiratory & Critical Care Clinic	咳嗽	cough	Item Code：total IgE Item Name：tIgE Result：176.76 Reference range：<3years 0-20;3-6years 0-35;6-20years 0-51;>20years 0-100
1166	Outpatient	2019-06-04 08:22:05	2019-06-04 08:54:45	女	Female	79	Dermatology Clinic	过敏性皮炎	Allergic dermatitis	Item Code：total IgE Item Name：tIgE Result：52.70 Reference range：0--100
1167	Outpatient	2018-12-25 09:15:36	2018-12-25 10:04:54	女	Female	27	Respiratory Medicine Clinic	咳嗽	cough	Item Code：total IgE Item Name：tIgE Result：20.76 Reference range：0--100
1168	Outpatient	2022-12-07 13:30:00	2022-12-07 13:31:53	女	Female	49	Dermatology Clinic	健康查体	Healthy body check	Item Code：GSP Item Name：Dog epithelium Result：0.01 0 Reference range：<0.35,Item Code：zl Item Name：Cockroach Result：0.11 0 Reference range：<0.35,Item Code：MJ_MY Item Name：Mold Result：0.12 0 Reference range：<0.35,Item Code：cm Item Name：Dust mite Result：0.09 0 Reference range：<0.35,Item Code：TCHF Item Name：Ragweed pollen Result：0.17 0 Reference range：<0.35,Item Code：AHHF Item Name：Artemisia pollen R…
1169	Outpatient	2022-12-07 13:30:00	2022-12-07 13:31:58	女	Female	49	Dermatology Clinic	健康查体	Healthy body check	Item Code：total IgE Item Name：tIgE Result：140.22 Reference range：<3years 0-20;3-6years 0-35;6-20years 0-51;>20years 0-100
1170	Outpatient	2021-08-14 10:00:00	2021-08-14 10:43:24	男	Male	48	Dermatology Clinic	过敏性皮炎	Allergic dermatitis	Item Code：total IgE Item Name：tIgE Result：49.37 Reference range：<3years 0-20;3-6years 0-35;6-20years 0-51;>20years 0-100
1171	Outpatient	2020-11-26 08:00:00	2020-11-26 09:36:12	男	Male	51	Respiratory & Critical Care Clinic	支气管炎,支气管炎	bronchitis, bronchitis	Item Code：total IgE Item Name：tIgE Result：105.23 Reference range：<3years 0-20;3-6years 0-35;6-20years 0-51;>20years 0-100
1172	Outpatient	2018-12-29 09:13:11	2018-12-29 10:04:50	男	Male	41	Cardiovascular Medicine Clinic	胸闷	Chest tightness	Item Code：total IgE Item Name：tIgE Result：2.87 Reference range：0--100
1173	Outpatient	2022-06-25	2022-06-25 11:21:08	男	Male	40	Dermatology Clinic	过敏性皮炎	Allergic dermatitis	Item Code：total IgE Item Name：tIgE Result：303.87 Reference range：<3years 0-20;3-6years 0-35;6-20years 0-51;>20years 0-100
1174	Outpatient	2020-12-23 11:00:00	2020-12-23 12:09:31	女	Female	45	Dermatology Clinic	血管神经性水肿	Angiopathic edema	Item Code：total IgE Item Name：tIgE Result：80.43 Reference range：<3years 0-20;3-6years 0-35;6-20years 0-51;>20years 0-100
1175	Outpatient	2020-07-28 08:00:00	2020-07-28 09:06:49	男	Male	77	Dermatology Clinic	接触性皮炎	Contact dermatitis	Item Code：total IgE Item Name：tIgE Result：104.42 Reference range：0--100
1176	Outpatient	2022-11-11 09:30:00	2022-11-11 10:45:09	女	Female	45	Respiratory & Critical Care Clinic	咳嗽	cough	Item Code：total IgE Item Name：tIgE Result：370.57 Reference range：<3years 0-20;3-6years 0-35;6-20years 0-51;>20years 0-100
1177	Outpatient	2020-04-08 08:30:00	2020-04-08 09:53:15	女	Female	26	Dermatology Clinic	过敏性皮炎	Allergic dermatitis	Item Code：total IgE Item Name：tIgE Result：1.58 Reference range：0--100
1178	Outpatient	2021-07-16 11:00:00	2021-07-16 11:59:05	女	Female	28	Dermatology Clinic	过敏性皮炎	Allergic dermatitis	Item Code：total IgE Item Name：tIgE Result：21.23 Reference range：<3years 0-20;3-6years 0-35;6-20years 0-51;>20years 0-100
1179	Outpatient	2021-07-16 11:00:00	2021-07-16 11:59:21	女	Female	28	Dermatology Clinic	过敏性皮炎	Allergic dermatitis	Item Code：NN Item Name：Milk Result：0.26 0 Reference range：<0.35,Item Code：yu Item Name：Fish Result：0.25 0 Reference range：<0.35,Item Code：hs Item Name：Peanut Result：0.17 0 Reference range：<0.35,Item Code：jg Item Name：Nut Result：0.38 1 Reference range：<0.35,Item Code：XIE Item Name：Crab Result：0.25 0 Reference range：<0.35,Item Code：DD Item Name：Soybean Result：0.23 0 Reference range：<0.35,Item Code：…
1180	Outpatient	2021-09-08 08:00:00	2021-09-08 09:16:20	女	Female	65	Dermatology Clinic	瘙痒症	Pruritus	Item Code：total IgE Item Name：tIgE Result：19.15 Reference range：<3years 0-20;3-6years 0-35;6-20years 0-51;>20years 0-100
1181	Outpatient	2019-01-08 08:35:42	2019-01-08 10:21:37	女	Female	49	Respiratory Medicine Clinic	气短	Shortness of breath	Item Code：total IgE Item Name：tIgE Result：145.31 Reference range：0--100
1182	Outpatient	2019-05-20 08:32:54	2019-05-20 09:18:28	女	Female	48	Respiratory Medicine Clinic	支气管哮喘	Bronchial asthma	Item Code：total IgE Item Name：tIgE Result：59.70 Reference range：0--100
1183	Outpatient	2019-01-14 08:46:22	2019-01-14 09:38:11	女	Female	37	Dermatology Clinic	隐性梅毒	Hidden syphilis	Item Code：total IgE Item Name：tIgE Result：156.41 Reference range：0--100
1184	Outpatient	2021-12-16 08:00:00	2021-12-16 08:41:59	女	Female	50	Respiratory & Critical Care Clinic	咳嗽,咳嗽	Cough, cough	Item Code：total IgE Item Name：tIgE Result：89.06 Reference range：<3years 0-20;3-6years 0-35;6-20years 0-51;>20years 0-100
1185	Outpatient	2020-01-08 11:11:13	2020-01-08 11:51:11	男	Male	36	Rehabilitation Medicine Outpatient Department	湿疹	eczema	Item Code：total IgE Item Name：tIgE Result：20.73 Reference range：0--100
1186	Outpatient	2023-04-18 09:00:00	2023-04-18 11:21:01	女	Female	20	Dermatology Clinic	过敏性皮炎	Allergic dermatitis	Item Code：total IgE Item Name：tIgE Result：47.85 Reference range：<3years 0-20;3-6years 0-35;6-20years 0-51;>20years 0-100
1187	Outpatient	2019-01-10 09:42:34	2019-01-10 10:52:47	女	Female	24	Dermatology Clinic	过敏性皮炎	Allergic dermatitis	Item Code：total IgE Item Name：tIgE Result：20.16 Reference range：0--100
1188	Outpatient	2019-01-19 09:56:44	2019-01-19 10:29:53	女	Female	24	Hematology Clinic	体格检查	Physical examination	Item Code：total IgE Item Name：tIgE Result：26.96 Reference range：0--100
1189	Outpatient	2023-01-28 08:00:00	2023-01-28 09:12:13	男	Male	21	Respiratory & Critical Care Clinic	咳嗽	cough	Item Code：total IgE Item Name：tIgE Result：55.08 Reference range：<3years 0-20;3-6years 0-35;6-20years 0-51;>20years 0-100
1190	Outpatient	2021-04-10 08:30:00	2021-04-10 09:12:56	女	Female	32	Dermatology Clinic	过敏性皮炎	Allergic dermatitis	Item Code：total IgE Item Name：tIgE Result：112.78 Reference range：<3years 0-20;3-6years 0-35;6-20years 0-51;>20years 0-100
1191	Outpatient	2019-01-29 09:12:05	2019-01-29 09:42:10	女	Female	60	General practice outpatient clinic	健康查体	Healthy body check	Item Code：total IgE Item Name：tIgE Result：23.08 Reference range：0--100
1192	Outpatient	2019-01-30 10:15:59	2019-01-30 11:47:23	女	Female	22	Dermatology Clinic	慢性荨麻疹	Chronic urticaria	Item Code：total IgE Item Name：tIgE Result：>200 Reference range：0--100
1193	Outpatient	2023-07-20 08:00:00	2023-07-20 09:18:22	男	Male	70	Respiratory & Critical Care Clinic	支气管哮喘	Bronchial asthma	Item Code：total IgE Item Name：tIgE Result：20.35 Reference range：<3years 0-20;3-6years 0-35;6-20years 0-51;>20years 0-100
1194	Outpatient	2023-12-18 14:19:27	2023-12-19 07:53:49	女	Female	42	Respiratory & Critical Care Clinic	咳嗽	cough	Item Code：total IgE Item Name：tIgE Result：37.01 Reference range：<3years 0-20;3-6years 0-35;6-20years 0-51;>20years 0-100
1195	Outpatient	2022-01-18 08:00:00	2022-01-18 09:30:21	女	Female	39	Otorhinolaryngology Clinic	咳嗽	cough	Item Code：total IgE Item Name：tIgE Result：26.01 Reference range：<3years 0-20;3-6years 0-35;6-20years 0-51;>20years 0-100
1196	Outpatient	2021-02-07 08:00:00	2021-02-07 08:42:23	女	Female	24	Respiratory & Critical Care Clinic	呼吸道感染	Respiratory tract infection	Item Code：total IgE Item Name：tIgE Result：11.64 Reference range：<3years 0-20;3-6years 0-35;6-20years 0-51;>20years 0-100
1197	Outpatient	2019-02-12 08:00:00	2019-02-12 11:36:33	男	Male	37	Respiratory Medicine Clinic	支气管哮喘	Bronchial asthma	Item Code：total IgE Item Name：tIgE Result：201.3 Reference range：0--100
1198	Outpatient	2019-02-13 08:17:51	2019-02-13 08:58:32	男	Male	30	Dermatology Clinic	湿疹	eczema	Item Code：total IgE Item Name：tIgE Result：201.1 Reference range：0--100
1199	Outpatient	2020-06-16 10:30:00	2020-06-16 11:04:35	女	Female	79	Respiratory Medicine Clinic	咳嗽	cough	Item Code：total IgE Item Name：tIgE Result：46.27 Reference range：0--100
1200	Outpatient	2019-02-13 08:00:00	2019-02-13 11:48:34	女	Female	32	Dermatology Clinic	过敏性皮炎	Allergic dermatitis	Item Code：total IgE Item Name：tIgE Result：43.68 Reference range：0--100
1201	Outpatient	2019-02-13 12:30:50	2019-02-13 13:57:44	女	Female	29	Dermatology Clinic	过敏性皮炎	Allergic dermatitis	Item Code：total IgE Item Name：tIgE Result：3.74 Reference range：0--100
1202	Outpatient	2021-02-20 13:12:25	2021-02-20 13:43:43	女	Female	51	Dermatology Clinic	慢性荨麻疹	Chronic urticaria	Item Code：total IgE Item Name：tIgE Result：>500 Reference range：<3years 0-20;3-6years 0-35;6-20years 0-51;>20years 0-100
1203	Outpatient	2019-02-14 08:00:00	2019-02-14 14:21:03	男	Male	38	Hematology Clinic	体格检查	Physical examination	Item Code：total IgE Item Name：tIgE Result：38.88 Reference range：0--100
1204	Outpatient	2023-06-05 09:00:00	2023-06-05 10:08:36	女	Female	62	Otorhinolaryngology Clinic	职业性健康检查	Occupational health checkup	Item Code：total IgE Item Name：tIgE Result：295.97 Reference range：<3years 0-20;3-6years 0-35;6-20years 0-51;>20years 0-100
1205	Outpatient	2019-02-16 08:00:00	2019-02-16 11:19:00	女	Female	33	Dermatology Clinic	荨麻疹	Urticaria	Item Code：total IgE Item Name：tIgE Result：75.80 Reference range：0--100
1206	Outpatient	2023-01-30 09:00:00	2023-01-30 10:13:42	女	Female	36	Dermatology Clinic	荨麻疹	Urticaria	Item Code：total IgE Item Name：tIgE Result：59.91 Reference range：<3years 0-20;3-6years 0-35;6-20years 0-51;>20years 0-100
1207	Outpatient	2023-03-22 08:00:00	2023-03-22 09:13:51	男	Male	42	Dermatology Clinic	过敏性皮炎	Allergic dermatitis	Item Code：total IgE Item Name：tIgE Result：65.59 Reference range：<3years 0-20;3-6years 0-35;6-20years 0-51;>20years 0-100
1208	Outpatient	2019-02-19 09:00:32	2019-02-19 14:24:19	女	Female	26	Dermatology Clinic	人为性荨麻疹	Artificial urticaria	Item Code：total IgE Item Name：tIgE Result：113.53 Reference range：0--100
1209	Outpatient	2019-02-21 08:00:00	2019-02-21 09:57:42	女	Female	48	Dermatology Clinic	健康查体	Healthy body check	Item Code：total IgE Item Name：tIgE Result：75.41 Reference range：0--100
1210	Outpatient	2019-02-22 08:00:00	2019-02-22 08:54:58	男	Male	33	Dermatology Clinic	病毒性皮疹	Viral rash	Item Code：total IgE Item Name：tIgE Result：99.27 Reference range：0--100
1211	Outpatient	2023-07-06 11:00:00	2023-07-06 11:39:03	男	Male	39	Respiratory & Critical Care Clinic	呼吸道感染	Respiratory tract infection	Item Code：total IgE Item Name：tIgE Result：78.80 Reference range：<3years 0-20;3-6years 0-35;6-20years 0-51;>20years 0-100
1212	Outpatient	2022-08-22 12:58:44	2022-08-23 08:21:49	女	Female	35	Otorhinolaryngology Clinic	变应性鼻炎	Allergic rhinitis	Item Code：total IgE Item Name：tIgE Result：22.74 Reference range：<3years 0-20;3-6years 0-35;6-20years 0-51;>20years 0-100
1213	Outpatient	2019-03-01 08:34:09	2019-03-01 09:52:46	女	Female	25	Dermatology Clinic	荨麻疹	Urticaria	Item Code：total IgE Item Name：tIgE Result：>200 Reference range：0--100
1214	Outpatient	2019-02-26 08:51:54	2019-02-26 10:40:54	男	Male	33	Respiratory Medicine Clinic	支气管哮喘	Bronchial asthma	Item Code：total IgE Item Name：tIgE Result：160.30 Reference range：0--100
1215	Outpatient	2021-02-18 09:30:00	2021-02-18 10:56:50	女	Female	34	Dermatology Clinic	健康查体	Healthy body check	Item Code：total IgE Item Name：tIgE Result：>500 Reference range：<3years 0-20;3-6years 0-35;6-20years 0-51;>20years 0-100
1216	Outpatient	2019-02-28 08:00:00	2019-02-28 08:26:05	男	Male	29	Dermatology Clinic	人为性荨麻疹	Artificial urticaria	Item Code：total IgE Item Name：tIgE Result：>200 Reference range：0--100
1217	Outpatient	2019-02-28 08:00:00	2019-02-28 09:12:17	男	Male	31	Dermatology Clinic	健康查体	Healthy body check	Item Code：total IgE Item Name：tIgE Result：>200 Reference range：0--100
1218	Outpatient	2021-10-26 08:00:00	2021-10-26 08:34:40	女	Female	39	Respiratory & Critical Care Clinic	支气管哮喘	Bronchial asthma	Item Code：total IgE Item Name：tIgE Result：495.72 Reference range：<3years 0-20;3-6years 0-35;6-20years 0-51;>20years 0-100
1219	Outpatient	2019-03-04 08:00:00	2019-03-04 13:39:19	男	Male	71	Respiratory Medicine Clinic	慢性支气管炎急性发作	Acute attack of chronic bronchitis	Item Code：total IgE Item Name：tIgE Result：17.42 Reference range：0--100
1220	Outpatient	2022-09-27 09:23:07	2022-09-27 10:02:48	男	Male	65	Rheumatology and Immunology Clinic	关节痛	Joint pain	Item Code：total IgE Item Name：tIgE Result：112.47 Reference range：<3years 0-20;3-6years 0-35;6-20years 0-51;>20years 0-100
1221	Outpatient	2019-03-18 07:35:13	2019-03-18 08:55:37	女	Female	63	Respiratory Medicine Clinic	支气管哮喘	Bronchial asthma	Item Code：total IgE Item Name：tIgE Result：16.04 Reference range：0--100
1222	Outpatient	2020-01-15 10:04:17	2020-01-15 10:33:45	女	Female	50	Rheumatology and Immunology Clinic	关节炎	arthritis	Item Code：total IgE Item Name：tIgE Result：64.46 Reference range：0--100
1223	Outpatient	2023-11-14 09:04:37	2023-11-14 10:17:38	女	Female	62	Respiratory & Critical Care Clinic	咳嗽	cough	Item Code：total IgE Item Name：tIgE Result：45.43 Reference range：<3years 0-20;3-6years 0-35;6-20years 0-51;>20years 0-100
1224	Outpatient	2020-02-03 09:30:00	2020-02-03 11:45:21	女	Female	56	Respiratory Medicine Clinic	急性气管支气管炎	Acute tracheobronchiolitis	Item Code：AHHF Item Name：Artemisia pollen Result：0.22 0 Reference range：negative,Item Code：YSHF Item Name：Elm pollen Result：0.14 0 Reference range：negative,Item Code：MJ_MY Item Name：Mold Result：0.16 0 Reference range：negative,Item Code：cm Item Name：Dust mite Result：0.06 0 Reference range：negative,Item Code：WTHF Item Name：Walnut pollen Result：0.14 0 Reference range：negative,Item Code：TCHF Item Nam…
1225	Outpatient	2020-02-03 09:30:00	2020-02-03 11:45:32	女	Female	56	Respiratory Medicine Clinic	急性气管支气管炎	Acute tracheobronchiolitis	Item Code：total IgE Item Name：tIgE Result：90.41 Reference range：0--100
1226	Outpatient	2019-03-06 08:00:00	2019-03-06 09:44:41	女	Female	23	Dermatology Clinic	慢性荨麻疹	Chronic urticaria	Item Code：total IgE Item Name：tIgE Result：117.29 Reference range：0--100
1227	Outpatient	2019-04-09 08:51:59	2019-04-09 09:49:59	女	Female	62	Respiratory Medicine Clinic	哮喘	asthma	Item Code：total IgE Item Name：tIgE Result：41.32 Reference range：0--100
1228	Outpatient	2019-08-10 11:00:00	2019-08-10 13:21:28	男	Male	33	Dermatology Clinic	龟头包皮炎,职业性健康检查	Balanchotomy, occupational health check	Item Code：total IgE Item Name：tIgE Result：35.48 Reference range：0--100
1229	Outpatient	2022-10-13 08:30:00	2022-10-13 10:00:02	女	Female	64	Dermatology Clinic	急性荨麻疹	Acute urticaria	Item Code：total IgE Item Name：tIgE Result：144.29 Reference range：<3years 0-20;3-6years 0-35;6-20years 0-51;>20years 0-100
1230	Outpatient	2019-03-06 08:04:48	2019-03-06 09:18:44	女	Female	61	Respiratory Medicine Clinic	咳嗽	cough	Item Code：total IgE Item Name：tIgE Result：120.95 Reference range：0--100
1231	Outpatient	2023-05-17 09:20:32	2023-05-17 11:13:36	女	Female	56	Dermatology Clinic	人为性荨麻疹	Artificial urticaria	Item Code：total IgE Item Name：tIgE Result：32.57 Reference range：<3years 0-20;3-6years 0-35;6-20years 0-51;>20years 0-100
1232	Outpatient	2020-08-10 08:08:32	2020-08-10 09:12:09	男	Male	24	Dermatology Clinic	荨麻疹	Urticaria	Item Code：total IgE Item Name：tIgE Result：286.74 Reference range：0--100
1233	Outpatient	2023-05-18 08:22:48	2023-05-18 10:12:36	女	Female	29	Dermatology Clinic	过敏性皮炎	Allergic dermatitis	Item Code：total IgE Item Name：tIgE Result：3.74 Reference range：<3years 0-20;3-6years 0-35;6-20years 0-51;>20years 0-100
1234	Outpatient	2022-06-09 08:00:00	2022-06-09 09:18:36	女	Female	33	Dermatology Clinic	血管神经性水肿	Angiopathic edema	Item Code：total IgE Item Name：tIgE Result：>500 Reference range：<3years 0-20;3-6years 0-35;6-20years 0-51;>20years 0-100
1235	Outpatient	2019-12-11 07:35:59	2019-12-11 09:29:41	女	Female	53	Dermatology Clinic	过敏性鼻炎[变应性鼻炎]	Allergic rhinitis [allergic rhinitis]	Item Code：total IgE Item Name：tIgE Result：69.71 Reference range：0--100
1236	Outpatient	2023-03-27 08:30:00	2023-03-27 11:14:40	女	Female	25	Dermatology Clinic	慢性荨麻疹	Chronic urticaria	Item Code：total IgE Item Name：tIgE Result：111.51 Reference range：<3years 0-20;3-6years 0-35;6-20years 0-51;>20years 0-100
1237	Outpatient	2023-11-12 08:00:00	2023-11-12 09:16:17	女	Female	43	Dermatology Clinic	荨麻疹	Urticaria	Item Code：total IgE Item Name：tIgE Result：61.38 Reference range：<3years 0-20;3-6years 0-35;6-20years 0-51;>20years 0-100
1238	Outpatient	2019-03-14 09:15:35	2019-03-14 10:26:18	女	Female	72	Dermatology Clinic	慢性荨麻疹	Chronic urticaria	Item Code：total IgE Item Name：tIgE Result：50.29 Reference range：0--100
1239	Outpatient	2021-07-19 09:56:39	2021-07-19 10:33:47	女	Female	59	Respiratory & Critical Care Clinic	支气管炎	bronchitis	Item Code：total IgE Item Name：tIgE Result：106.98 Reference range：<3years 0-20;3-6years 0-35;6-20years 0-51;>20years 0-100
1240	Outpatient	2021-04-15 10:13:41	2021-04-15 11:07:12	女	Female	42	Dermatology Clinic	湿疹样皮炎	Eczema-like dermatitis	Item Code：total IgE Item Name：tIgE Result：21.23 Reference range：<3years 0-20;3-6years 0-35;6-20years 0-51;>20years 0-100
1241	Outpatient	2023-02-07 08:00:00	2023-02-07 10:14:21	女	Female	50	Respiratory & Critical Care Clinic	咳嗽	cough	Item Code：total IgE Item Name：tIgE Result：33.51 Reference range：<3years 0-20;3-6years 0-35;6-20years 0-51;>20years 0-100
1242	Outpatient	2019-03-15 14:51:24	2019-03-15 15:23:43	男	Male	24	Dermatology Clinic	荨麻疹	Urticaria	Item Code：total IgE Item Name：tIgE Result：81.67 Reference range：0--100
1243	Outpatient	2019-03-15 14:51:24	2019-03-15 15:23:45	男	Male	24	Dermatology Clinic	荨麻疹	Urticaria	Item Code：XHS Item Name：Tomato Result：0.07 Reference range：negative,Item Code：hs Item Name：Peanut Result：0.22 Reference range：negative,Item Code：JD Item Name：Egg Result：0.16 Reference range：negative,Item Code：XM Item Name：Wheat Result：0.32 Reference range：negative,Item Code：yu Item Name：Fish Result：0.14 Reference range：negative,Item Code：jg Item Name：Nut Result：0.33 Reference range：negative,Item …
1244	Outpatient	2022-02-09 07:48:04	2022-02-09 08:20:58	男	Male	57	Respiratory & Critical Care Clinic	皮疹	rash	Item Code：total IgE Item Name：tIgE Result：154.32 Reference range：<3years 0-20;3-6years 0-35;6-20years 0-51;>20years 0-100
1245	Outpatient	2022-04-20 08:30:00	2022-04-20 08:52:44	男	Male	58	Respiratory & Critical Care Clinic	高血压	hypertension	Item Code：total IgE Item Name：tIgE Result：88.10 Reference range：<3years 0-20;3-6years 0-35;6-20years 0-51;>20years 0-100
1246	Outpatient	2019-11-04 10:00:00	2019-11-04 11:03:36	男	Male	25	Respiratory Medicine Clinic	咳嗽	cough	Item Code：total IgE Item Name：tIgE Result：39.32 Reference range：0--100
1247	Outpatient	2023-08-09 13:30:00	2023-08-09 14:45:50	女	Female	23	Dermatology Clinic	皮疹	rash	Item Code：total IgE Item Name：tIgE Result：>500 Reference range：<3years 0-20;3-6years 0-35;6-20years 0-51;>20years 0-100
1248	Outpatient	2023-10-24 10:00:00	2023-10-25 07:53:21	女	Female	63	Respiratory & Critical Care Clinic	支气管哮喘	Bronchial asthma	Item Code：total IgE Item Name：tIgE Result：37.49 Reference range：<3years 0-20;3-6years 0-35;6-20years 0-51;>20years 0-100
1249	Outpatient	2019-07-29 08:05:33	2019-07-29 09:38:02	女	Female	52	Cardiovascular Medicine Clinic	健康查体	Healthy body check	Item Code：total IgE Item Name：tIgE Result：212.70 Reference range：0--100
1250	Outpatient	2019-12-23 08:30:00	2019-12-23 09:38:26	女	Female	53	Cardiovascular Medicine Clinic	高脂血症	Hyperlipidemia	Item Code：total IgE Item Name：tIgE Result：71.80 Reference range：0--100
1251	Outpatient	2019-03-20 13:45:04	2019-03-22 09:20:37	男	Male	60	Bone & Soft Tissue Oncology Clinic	肺恶性肿瘤	Malignant lung tumors	Item Code：total IgE Item Name：tIgE Result：96.99 Reference range：0--100
1252	Outpatient	2019-03-22 08:34:06	2019-03-22 10:18:44	男	Male	54	Neurology II Outpatient Clinic	脑出血	Cerebral hemorrhage	Item Code：XM Item Name：Wheat Result：0.19 Reference range：negative,Item Code：XIE Item Name：Crab Result：0.23 Reference range：negative,Item Code：XHS Item Name：Tomato Result：0.09 Reference range：negative,Item Code：DD Item Name：Soybean Result：0.27 Reference range：negative,Item Code：yu Item Name：Fish Result：0.09 Reference range：negative,Item Code：NN Item Name：Milk Result：0.25 Reference range：negative,I…
1253	Outpatient	2019-03-29 08:07:30	2019-03-29 08:51:46	男	Male	35	Dermatology Clinic	瘙痒症	Pruritus	Item Code：total IgE Item Name：tIgE Result：30.18 Reference range：0--100
1254	Outpatient	2020-10-12 08:07:36	2020-10-12 08:46:44	女	Female	38	Respiratory Medicine Clinic	支气管炎	bronchitis	Item Code：total IgE Item Name：tIgE Result：20.66 Reference range：<3years 0-20;3-6years 0-35;6-20years 0-51;>20years 0-100
1255	Outpatient	2019-05-30 07:50:35	2019-05-30 08:45:55	男	Male	59	Cardiovascular Medicine Clinic	冠状动脉粥样硬化	Coronary atherosclerosis	Item Code：total IgE Item Name：tIgE Result：22.77 Reference range：0--100
1256	Outpatient	2023-09-19 09:30:00	2023-09-19 13:20:41	男	Male	20	Otorhinolaryngology Clinic	变应性鼻炎	Allergic rhinitis	Item Code：total IgE Item Name：tIgE Result：65.47 Reference range：<3years 0-20;3-6years 0-35;6-20years 0-51;>20years 0-100
1257	Outpatient	2023-11-27 08:00:00	2023-11-27 09:10:20	男	Male	55	Rheumatology and Immunology Clinic	过敏性皮炎	Allergic dermatitis	Item Code：total IgE Item Name：tIgE Result：31.86 Reference range：<3years 0-20;3-6years 0-35;6-20years 0-51;>20years 0-100
1258	Outpatient	2022-08-25 08:00:00	2022-08-25 08:52:41	女	Female	50	Respiratory & Critical Care Clinic	咳嗽	cough	Item Code：total IgE Item Name：tIgE Result：50.99 Reference range：<3years 0-20;3-6years 0-35;6-20years 0-51;>20years 0-100
1259	Outpatient	2022-08-05 08:30:00	2022-08-05 09:56:43	男	Male	72	Dermatology Clinic	特应性皮炎(中重度)	Atopic dermatitis (moderate and severe)	Item Code：total IgE Item Name：tIgE Result：92.00 Reference range：<3years 0-20;3-6years 0-35;6-20years 0-51;>20years 0-100
1260	Outpatient	2022-11-11 08:00:00	2022-11-11 08:37:02	男	Male	72	Dermatology Clinic	特应性皮炎(中重度)	Atopic dermatitis (moderate and severe)	Item Code：total IgE Item Name：tIgE Result：75.94 Reference range：<3years 0-20;3-6years 0-35;6-20years 0-51;>20years 0-100
1261	Outpatient	2023-06-07 08:00:00	2023-06-07 09:13:42	女	Female	29	Dermatology Clinic	荨麻疹	Urticaria	Item Code：AHHF Item Name：Artemisia pollen Result：0.07 0 Reference range：<0.35,Item Code：zl Item Name：Cockroach Result：0.12 0 Reference range：<0.35,Item Code：MM Item Name：Cat hair Result：19.71 4 Reference range：<0.35,Item Code：TCHF Item Name：Ragweed pollen Result：0.02 0 Reference range：<0.35,Item Code：cm Item Name：Dust mite Result：0.02 0 Reference range：<0.35,Item Code：MJ_MY Item Name：Mold Result：…
1262	Outpatient	2023-06-07 08:00:00	2023-06-07 09:15:09	女	Female	29	Dermatology Clinic	荨麻疹	Urticaria	Item Code：total IgE Item Name：tIgE Result：122.42 Reference range：<3years 0-20;3-6years 0-35;6-20years 0-51;>20years 0-100
1263	Outpatient	2022-01-23 11:00:00	2022-01-23 11:50:45	女	Female	31	Dermatology Clinic	荨麻疹	Urticaria	Item Code：total IgE Item Name：tIgE Result：35.42 Reference range：<3years 0-20;3-6years 0-35;6-20years 0-51;>20years 0-100
1264	Outpatient	2019-03-30 08:35:27	2019-03-30 13:32:52	女	Female	22	Dermatology Clinic	荨麻疹	Urticaria	Item Code：total IgE Item Name：tIgE Result：34.65 Reference range：0--100
1265	Outpatient	2019-04-01 08:39:48	2019-04-01 09:37:42	男	Male	83	Dermatology Clinic	瘙痒症	Pruritus	Item Code：total IgE Item Name：tIgE Result：189.15 Reference range：0--100
1266	Outpatient	2022-09-23 12:45:16	2022-09-23 15:02:01	女	Female	29	Dermatology Clinic	特应性皮炎	Atopic dermatitis	Item Code：total IgE Item Name：tIgE Result：110.05 Reference range：<3years 0-20;3-6years 0-35;6-20years 0-51;>20years 0-100
1267	Outpatient	2021-05-11 10:00:00	2021-05-11 11:11:21	男	Male	29	Respiratory & Critical Care Clinic	咳嗽	cough	Item Code：total IgE Item Name：tIgE Result：37.88 Reference range：<3years 0-20;3-6years 0-35;6-20years 0-51;>20years 0-100
1268	Outpatient	2023-06-20 13:41:18	2023-06-20 13:58:32	女	Female	59	Respiratory & Critical Care Clinic	咳嗽	cough	Item Code：total IgE Item Name：tIgE Result：74.97 Reference range：<3years 0-20;3-6years 0-35;6-20years 0-51;>20years 0-100
1269	Outpatient	2021-05-22 07:34:29	2021-05-22 08:29:04	女	Female	33	Dermatology Clinic	慢性荨麻疹	Chronic urticaria	Item Code：total IgE Item Name：tIgE Result：364.26 Reference range：<3years 0-20;3-6years 0-35;6-20years 0-51;>20years 0-100
1270	Outpatient	2022-10-10 08:00:00	2022-10-10 08:38:28	女	Female	40	Respiratory & Critical Care Clinic	咳嗽	cough	Item Code：total IgE Item Name：tIgE Result：55.82 Reference range：<3years 0-20;3-6years 0-35;6-20years 0-51;>20years 0-100
1271	Outpatient	2021-03-25 10:12:08	2021-03-25 10:43:38	女	Female	40	Dermatology Clinic	皮疹	rash	Item Code：total IgE Item Name：tIgE Result：95.13 Reference range：<3years 0-20;3-6years 0-35;6-20years 0-51;>20years 0-100
1272	Outpatient	2019-11-26 12:59:04	2019-11-26 13:26:03	男	Male	32	Respiratory Medicine Clinic	咳嗽变异型哮喘	Cough variant asthma	Item Code：total IgE Item Name：tIgE Result：1.85 Reference range：0--100
1273	Outpatient	2019-11-23 10:00:00	2019-11-23 10:21:13	男	Male	29	Dermatology Clinic	湿疹样皮炎	Eczema-like dermatitis	Item Code：total IgE Item Name：tIgE Result：49.29 Reference range：0--100
1274	Outpatient	2021-11-18 08:20:22	2021-11-18 08:52:15	女	Female	37	Dermatology Clinic	过敏性皮炎	Allergic dermatitis	Item Code：total IgE Item Name：tIgE Result：32.08 Reference range：<3years 0-20;3-6years 0-35;6-20years 0-51;>20years 0-100
1275	Outpatient	2019-05-15 10:09:31	2019-05-15 10:56:12	女	Female	33	Dermatology Clinic	过敏性皮炎	Allergic dermatitis	Item Code：total IgE Item Name：tIgE Result：>200 Reference range：0--100
1276	Outpatient	2022-12-09 15:00:00	2022-12-10 10:56:59	女	Female	38	Dermatology Clinic	湿疹	eczema	Item Code：total IgE Item Name：tIgE Result：86.30 Reference range：<3years 0-20;3-6years 0-35;6-20years 0-51;>20years 0-100
1277	Outpatient	2019-04-16 09:09:58	2019-04-16 10:41:24	女	Female	44	Dermatology Clinic	过敏性皮炎	Allergic dermatitis	Item Code：total IgE Item Name：tIgE Result：11.81 Reference range：0--100
1278	Outpatient	2019-04-16 07:54:07	2019-04-16 09:47:36	男	Male	64	Rheumatology and Immunology Clinic	干燥综合征[舍格伦]	Sjogren's syndrome [Schergren]	Item Code：total IgE Item Name：tIgE Result：52.87 Reference range：0--100
1279	Outpatient	2021-10-13 08:00:00	2021-10-13 09:21:25	男	Male	33	Respiratory & Critical Care Clinic	支气管哮喘	Bronchial asthma	Item Code：total IgE Item Name：tIgE Result：281.91 Reference range：<3years 0-20;3-6years 0-35;6-20years 0-51;>20years 0-100
1280	Outpatient	2019-04-16 11:01:06	2019-04-16 12:13:39	女	Female	48	Dermatology Clinic	瘙痒症	Pruritus	Item Code：total IgE Item Name：tIgE Result：26.68 Reference range：0--100
1281	Outpatient	2019-04-16 14:34:45	2019-04-16 15:31:21	男	Male	31	Dermatology Clinic	急性荨麻疹	Acute urticaria	Item Code：total IgE Item Name：tIgE Result：114.17 Reference range：0--100
1282	Outpatient	2019-04-17 10:23:21	2019-04-17 11:22:15	男	Male	55	Otorhinolaryngology Clinic	过敏性鼻炎(变应性鼻炎)	Allergic rhinitis (allergic rhinitis)	Item Code：total IgE Item Name：tIgE Result：48.80 Reference range：0--100
1283	Outpatient	2021-03-09 08:30:00	2021-03-10 08:58:04	女	Female	58	Dermatology Clinic	过敏性皮炎,人为性荨麻疹	Allergic dermatitis, artificial urticaria	Item Code：total IgE Item Name：tIgE Result：55.93 Reference range：<3years 0-20;3-6years 0-35;6-20years 0-51;>20years 0-100
1284	Outpatient	2022-08-14 08:30:00	2022-08-14 11:05:05	女	Female	69	Dermatology Clinic	过敏性皮炎	Allergic dermatitis	Item Code：total IgE Item Name：tIgE Result：69.51 Reference range：<3years 0-20;3-6years 0-35;6-20years 0-51;>20years 0-100
1285	Outpatient	2023-05-17 09:00:00	2023-05-17 10:19:39	男	Male	43	Dermatology Clinic	瘙痒（症）,白癜风	Itching (symptom), vitiligo	Item Code：total IgE Item Name：tIgE Result：52.12 Reference range：<3years 0-20;3-6years 0-35;6-20years 0-51;>20years 0-100
1286	Outpatient	2019-04-23 13:51:09	2019-04-23 15:08:14	女	Female	28	Dermatology Clinic	褐黄斑	Brown yellow spots	Item Code：total IgE Item Name：tIgE Result：4.80 Reference range：0--100
1287	Outpatient	2019-04-22 08:43:39	2019-04-22 09:46:32	女	Female	62	Dermatology Clinic	过敏性皮炎	Allergic dermatitis	Item Code：total IgE Item Name：tIgE Result：4.09 Reference range：0--100
1288	Outpatient	2021-11-30 08:00:00	2021-11-30 08:37:07	女	Female	41	Dermatology Clinic	瘙痒症	Pruritus	Item Code：total IgE Item Name：tIgE Result：33.26 Reference range：<3years 0-20;3-6years 0-35;6-20years 0-51;>20years 0-100
1289	Outpatient	2022-08-10 08:06:49	2022-08-10 09:30:41	女	Female	71	Dermatology Clinic	慢性荨麻疹	Chronic urticaria	Item Code：total IgE Item Name：tIgE Result：176.26 Reference range：<3years 0-20;3-6years 0-35;6-20years 0-51;>20years 0-100
1290	Outpatient	2019-04-24 11:27:30	2019-04-24 11:50:32	女	Female	73	Dermatology Clinic	湿疹样皮炎	Eczema-like dermatitis	Item Code：total IgE Item Name：tIgE Result：19.93 Reference range：0--100
1291	Outpatient	2019-04-24 13:10:17	2019-04-25 08:23:30	男	Male	61	Dermatology Clinic	过敏性皮炎	Allergic dermatitis	Item Code：total IgE Item Name：tIgE Result：9.66 Reference range：0--100
1292	Outpatient	2022-08-20 08:30:00	2022-08-20 09:48:01	男	Male	38	Dermatology Clinic	湿疹样皮炎	Eczema-like dermatitis	Item Code：total IgE Item Name：tIgE Result：134.85 Reference range：<3years 0-20;3-6years 0-35;6-20years 0-51;>20years 0-100
1293	Outpatient	2019-04-25 12:34:36	2019-04-25 14:10:17	女	Female	66	Dermatology Clinic	皮炎	dermatitis	Item Code：total IgE Item Name：tIgE Result：68.37 Reference range：0--100
1294	Outpatient	2019-04-25 13:47:18	2019-04-25 14:20:29	男	Male	58	Dermatology Clinic	健康查体	Healthy body check	Item Code：total IgE Item Name：tIgE Result：58.24 Reference range：0--100
1295	Outpatient	2020-12-08 08:00:00	2020-12-08 08:37:06	女	Female	47	Gastroenterology Clinic	健康查体	Healthy body check	Item Code：total IgE Item Name：tIgE Result：41.86 Reference range：<3years 0-20;3-6years 0-35;6-20years 0-51;>20years 0-100
1296	Outpatient	2022-06-16 08:00:00	2022-06-16 09:23:40	男	Male	39	Rheumatology and Immunology Clinic	健康查体	Healthy body check	Item Code：total IgE Item Name：tIgE Result：499.76 Reference range：<3years 0-20;3-6years 0-35;6-20years 0-51;>20years 0-100
1297	Outpatient	2019-04-28 00:09:11	2019-04-28 09:14:18	女	Female	34	Respiratory Medicine Clinic	咳嗽,肺炎	Cough, pneumonia	Item Code：total IgE Item Name：tIgE Result：58.69 Reference range：0--100
1298	Outpatient	2020-11-07 08:30:00	2020-11-07 09:00:38	女	Female	35	Dermatology Clinic	过敏性皮炎	Allergic dermatitis	Item Code：total IgE Item Name：tIgE Result：56.15 Reference range：<3years 0-20;3-6years 0-35;6-20years 0-51;>20years 0-100
1299	Outpatient	2019-04-28 09:42:47	2019-04-28 10:33:56	女	Female	55	Dermatology Clinic	过敏性皮炎	Allergic dermatitis	Item Code：total IgE Item Name：tIgE Result：74.04 Reference range：0--100
1300	Outpatient	2019-09-09 08:30:00	2019-09-09 09:30:02	女	Female	19	Dermatology Clinic	过敏性皮炎	Allergic dermatitis	Item Code：total IgE Item Name：tIgE Result：103.22 Reference range：0--51
1301	Outpatient	2019-05-03 11:22:42	2019-05-03 11:41:51	男	Male	33	Dermatology Clinic	皮疹	rash	Item Code：total IgE Item Name：tIgE Result：50.69 Reference range：0--100
1302	Outpatient	2019-05-05 09:00:17	2019-05-05 09:24:31	男	Male	24	Dermatology Clinic	荨麻疹	Urticaria	Item Code：total IgE Item Name：tIgE Result：103.21 Reference range：0--100
1303	Outpatient	2022-10-05 08:00:00	2022-10-05 10:00:59	女	Female	79	Dermatology Clinic	湿疹样皮炎	Eczema-like dermatitis	Item Code：total IgE Item Name：tIgE Result：474.91 Reference range：<3years 0-20;3-6years 0-35;6-20years 0-51;>20years 0-100
1304	Outpatient	2021-05-19 09:12:13	2021-05-19 09:31:54	女	Female	24	Dermatology Clinic	过敏性皮炎	Allergic dermatitis	Item Code：yu Item Name：Fish Result：0.11 0 Reference range：<0.35,Item Code：XM Item Name：Wheat Result：0.26 0 Reference range：<0.35,Item Code：XIE Item Name：Crab Result：0.08 0 Reference range：<0.35,Item Code：XHS Item Name：Tomato Result：0.12 0 Reference range：<0.35,Item Code：JD Item Name：Egg Result：0.28 0 Reference range：<0.35,Item Code：jg Item Name：Nut Result：0.02 0 Reference range：<0.35,Item Code：NN…
1305	Outpatient	2019-05-14 07:42:06	2019-05-14 09:05:24	女	Female	48	Respiratory Medicine Clinic	上呼吸道感染	Upper respiratory tract infection	Item Code：total IgE Item Name：tIgE Result：75.99 Reference range：0--100
1306	Outpatient	2020-12-22 10:00:00	2020-12-22 10:43:56	女	Female	32	Respiratory & Critical Care Clinic	支气管炎	bronchitis	Item Code：total IgE Item Name：tIgE Result：42.42 Reference range：<3years 0-20;3-6years 0-35;6-20years 0-51;>20years 0-100
1307	Outpatient	2023-09-18 14:49:55	2023-09-19 11:14:42	女	Female	38	Tinnitus and Vertigo Clinic	变应性鼻炎	Allergic rhinitis	Item Code：total IgE Item Name：tIgE Result：90.97 Reference range：<3years 0-20;3-6years 0-35;6-20years 0-51;>20years 0-100
1308	Outpatient	2019-05-18 07:24:40	2019-05-18 09:06:32	女	Female	41	Respiratory Medicine Clinic	间质性肺炎	Interstitial pneumonia	Item Code：total IgE Item Name：tIgE Result：16.09 Reference range：0--100
1309	Outpatient	2021-10-16 11:10:46	2021-10-16 11:37:57	女	Female	43	Dermatology Clinic	过敏性鼻炎[变应性鼻炎]	Allergic rhinitis [allergic rhinitis]	Item Code：total IgE Item Name：tIgE Result：8.91 Reference range：<3years 0-20;3-6years 0-35;6-20years 0-51;>20years 0-100
1310	Outpatient	2021-03-13	2021-03-13 10:06:22	男	Male	31	Dermatology Clinic	慢性荨麻疹	Chronic urticaria	Item Code：total IgE Item Name：tIgE Result：>500 Reference range：<3years 0-20;3-6years 0-35;6-20years 0-51;>20years 0-100
1311	Outpatient	2022-07-04 10:24:47	2022-07-04 10:56:00	男	Male	62	Dermatology Clinic	特应性皮炎	Atopic dermatitis	Item Code：total IgE Item Name：tIgE Result：38.19 Reference range：<3years 0-20;3-6years 0-35;6-20years 0-51;>20years 0-100
1312	Outpatient	2023-09-02 11:00:00	2023-09-03 08:24:42	女	Female	25	Dermatology Clinic	轻症痒疹	Mild symptoms of itchy erection	Item Code：total IgE Item Name：tIgE Result：80.51 Reference range：<3years 0-20;3-6years 0-35;6-20years 0-51;>20years 0-100
1313	Outpatient	2021-03-25 13:30:00	2021-03-25 14:05:04	女	Female	28	Respiratory & Critical Care Clinic	支气管炎	bronchitis	Item Code：total IgE Item Name：tIgE Result：522.5 Reference range：<3years 0-20;3-6years 0-35;6-20years 0-51;>20years 0-100
1314	Outpatient	2021-10-13 13:00:00	2021-10-13 14:48:39	女	Female	31	Dermatology Clinic	荨麻疹	Urticaria	Item Code：total IgE Item Name：tIgE Result：>500 Reference range：<3years 0-20;3-6years 0-35;6-20years 0-51;>20years 0-100
1315	Outpatient	2022-09-17 15:30:00	2022-09-17 15:52:26	男	Male	19	Dermatology Clinic	职业性健康检查	Occupational health checkup	Item Code：total IgE Item Name：tIgE Result：102.57 Reference range：<3years 0-20;3-6years 0-35;6-20years 0-51;>20years 0-100
1316	Outpatient	2019-05-25 08:00:00	2019-05-25 09:12:45	女	Female	67	Dermatology Clinic	过敏性皮炎	Allergic dermatitis	Item Code：total IgE Item Name：tIgE Result：9.23 Reference range：0--100
1317	Outpatient	2022-01-20 08:00:00	2022-01-20 08:47:43	女	Female	36	Dermatology Clinic	湿疹	eczema	Item Code：total IgE Item Name：tIgE Result：29.50 Reference range：<3years 0-20;3-6years 0-35;6-20years 0-51;>20years 0-100
1318	Outpatient	2023-08-09 08:00:00	2023-08-09 09:17:46	男	Male	35	Dermatology Clinic	荨麻疹	Urticaria	Item Code：total IgE Item Name：tIgE Result：97.82 Reference range：<3years 0-20;3-6years 0-35;6-20years 0-51;>20years 0-100
1319	Outpatient	2019-10-16 15:13:13	2019-10-16 15:59:25	女	Female	30	Dermatology Clinic	玫瑰糠疹	Pityriasis rose	Item Code：total IgE Item Name：tIgE Result：2.87 Reference range：0--100
1320	Outpatient	2019-05-28 07:44:17	2019-05-28 10:02:29	男	Male	32	Respiratory Medicine Clinic	上呼吸道感染	Upper respiratory tract infection	Item Code：total IgE Item Name：tIgE Result：116.40 Reference range：0--100
1321	Outpatient	2019-05-28 07:47:10	2019-05-28 08:45:01	女	Female	50	Respiratory Medicine Clinic	过敏性哮喘	Allergic asthma	Item Code：total IgE Item Name：tIgE Result：24.33 Reference range：0--100
1322	Outpatient	2019-06-05 08:52:54	2019-06-05 09:28:27	女	Female	38	Respiratory Medicine Clinic	上呼吸道感染	Upper respiratory tract infection	Item Code：total IgE Item Name：tIgE Result：25.33 Reference range：0--100
1323	Outpatient	2023-11-08 09:00:00	2023-11-09 07:49:56	女	Female	26	Respiratory & Critical Care Clinic	支气管哮喘(急性发作期)	Bronchial asthma (acute attack period)	Item Code：total IgE Item Name：tIgE Result：31.11 Reference range：<3years 0-20;3-6years 0-35;6-20years 0-51;>20years 0-100
1324	Outpatient	2023-03-05 08:30:51	2023-03-05 09:10:08	女	Female	50	Dermatology Clinic	过敏性皮炎	Allergic dermatitis	Item Code：total IgE Item Name：tIgE Result：35.94 Reference range：<3years 0-20;3-6years 0-35;6-20years 0-51;>20years 0-100
1325	Outpatient	2023-09-04 08:00:00	2023-09-04 10:15:23	男	Male	37	Respiratory & Critical Care Clinic	咳嗽	cough	Item Code：total IgE Item Name：tIgE Result：183.31 Reference range：<3years 0-20;3-6years 0-35;6-20years 0-51;>20years 0-100
1326	Outpatient	2019-07-18 09:41:38	2019-07-18 10:06:58	女	Female	57	Respiratory Medicine Clinic	支气管炎	bronchitis	Item Code：total IgE Item Name：tIgE Result：21.44 Reference range：0--100
1327	Outpatient	2019-10-28 08:00:00	2019-10-28 11:06:30	女	Female	45	Respiratory Medicine Clinic	咳嗽	cough	Item Code：total IgE Item Name：tIgE Result：99.28 Reference range：0--100
1328	Outpatient	2021-01-19 13:47:00	2021-01-20 08:43:30	女	Female	32	Respiratory & Critical Care Clinic	咳嗽	cough	Item Code：total IgE Item Name：tIgE Result：40.37 Reference range：<3years 0-20;3-6years 0-35;6-20years 0-51;>20years 0-100
1329	Outpatient	2022-06-21 09:01:08	2022-06-21 09:44:59	男	Male	58	Respiratory & Critical Care Clinic	咳嗽	cough	Item Code：total IgE Item Name：tIgE Result：258.42 Reference range：<3years 0-20;3-6years 0-35;6-20years 0-51;>20years 0-100
1330	Outpatient	2019-06-10 12:30:41	2019-06-10 13:36:43	女	Female	56	Dermatology Clinic	慢性荨麻疹	Chronic urticaria	Item Code：total IgE Item Name：tIgE Result：100.30 Reference range：0--100
1331	Outpatient	2019-06-11 08:09:22	2019-06-11 08:30:39	男	Male	59	Dermatology Clinic	慢性荨麻疹	Chronic urticaria	Item Code：total IgE Item Name：tIgE Result：127.29 Reference range：0--100
1332	Outpatient	2019-06-11 07:59:56	2019-06-11 09:46:18	女	Female	53	Dermatology Clinic	湿疹	eczema	Item Code：total IgE Item Name：tIgE Result：27.78 Reference range：0--100
1333	Outpatient	2021-09-10 09:26:01	2021-09-10 10:35:08	女	Female	52	Respiratory & Critical Care Clinic	气短	Shortness of breath	Item Code：total IgE Item Name：tIgE Result：20.28 Reference range：<3years 0-20;3-6years 0-35;6-20years 0-51;>20years 0-100
1334	Outpatient	2023-07-03 09:00:00	2023-07-03 11:10:51	女	Female	58	Rheumatology and Immunology Clinic	关节痛	Joint pain	Item Code：total IgE Item Name：tIgE Result：59.72 Reference range：<3years 0-20;3-6years 0-35;6-20years 0-51;>20years 0-100
1335	Outpatient	2019-06-11 14:31:56	2019-06-12 08:13:30	女	Female	30	Respiratory Medicine Clinic	咳嗽	cough	Item Code：total IgE Item Name：tIgE Result：43.74 Reference range：0--100
1336	Outpatient	2020-04-14 09:00:00	2020-04-14 10:24:11	女	Female	29	Respiratory Medicine Clinic	胸闷	Chest tightness	Item Code：total IgE Item Name：tIgE Result：504.38 Reference range：0--100
1337	Outpatient	2023-05-15 15:44:31	2023-05-15 16:04:36	女	Female	36	Dermatology Clinic	湿疹	eczema	Item Code：total IgE Item Name：tIgE Result：5.12 Reference range：<3years 0-20;3-6years 0-35;6-20years 0-51;>20years 0-100
1338	Outpatient	2019-06-17 14:09:23	2019-06-18 09:07:42	女	Female	70	Dermatology Clinic	过敏性皮炎	Allergic dermatitis	Item Code：total IgE Item Name：tIgE Result：45.57 Reference range：0--100
1339	Outpatient	2022-09-06 08:00:00	2022-09-06 09:29:51	女	Female	62	Dermatology Clinic	慢性荨麻疹	Chronic urticaria	Item Code：total IgE Item Name：tIgE Result：51.20 Reference range：<3years 0-20;3-6years 0-35;6-20years 0-51;>20years 0-100
1340	Outpatient	2019-06-25 08:37:08	2019-06-25 09:28:43	男	Male	23	Dermatology Clinic	慢性荨麻疹	Chronic urticaria	Item Code：total IgE Item Name：tIgE Result：2.87 Reference range：0--100
1341	Outpatient	2019-08-22 08:30:00	2019-08-22 10:51:15	女	Female	50	Cardiovascular Medicine Clinic	冠状动脉粥样硬化性心脏病	Coronary atherosclerotic heart disease	Item Code：total IgE Item Name：tIgE Result：64.73 Reference range：0--100
1342	Outpatient	2023-07-01 13:30:00	2023-07-02 08:18:54	女	Female	33	Dermatology Clinic	急性荨麻疹	Acute urticaria	Item Code：total IgE Item Name：tIgE Result：116.93 Reference range：<3years 0-20;3-6years 0-35;6-20years 0-51;>20years 0-100
1343	Outpatient	2023-11-27 09:30:00	2023-11-27 11:16:24	女	Female	32	Respiratory & Critical Care Clinic	呼吸道感染,呼吸道感染	Respiratory infection, respiratory infection	Item Code：total IgE Item Name：tIgE Result：43.55 Reference range：<3years 0-20;3-6years 0-35;6-20years 0-51;>20years 0-100
1344	Outpatient	2023-09-26 07:27:34	2023-09-26 09:20:31	男	Male	54	Respiratory & Critical Care Clinic	咳嗽	cough	Item Code：total IgE Item Name：tIgE Result：68.07 Reference range：<3years 0-20;3-6years 0-35;6-20years 0-51;>20years 0-100
1345	Outpatient	2019-06-27 09:28:02	2019-06-27 10:09:27	男	Male	21	Dermatology Clinic	瘙痒症	Pruritus	Item Code：total IgE Item Name：tIgE Result：24.32 Reference range：0--100
1346	Outpatient	2020-06-24 09:40:23	2020-06-24 10:39:20	女	Female	34	Respiratory Medicine Clinic	支气管哮喘	Bronchial asthma	Item Code：total IgE Item Name：tIgE Result：71.63 Reference range：0--100
1347	Outpatient	2019-07-01 10:18:14	2019-07-01 10:52:09	男	Male	51	Dermatology Clinic	皮疹	rash	Item Code：total IgE Item Name：tIgE Result：81.60 Reference range：0--100
1348	Outpatient	2019-07-01 07:51:05	2019-07-01 09:09:10	女	Female	47	Dermatology Clinic	湿疹样皮炎	Eczema-like dermatitis	Item Code：total IgE Item Name：tIgE Result：13.27 Reference range：0--100
1349	Outpatient	2019-07-02 07:58:55	2019-07-02 09:38:32	男	Male	28	Dermatology Clinic	人为性荨麻疹	Artificial urticaria	Item Code：total IgE Item Name：tIgE Result：233.31 Reference range：0--100
1350	Outpatient	2022-05-31	2022-05-31 16:00:00	女	Female	56	Rheumatology and Immunology Clinic	关节痛	Joint pain	Item Code：total IgE Item Name：tIgE Result：22.46 Reference range：<3years 0-20;3-6years 0-35;6-20years 0-51;>20years 0-100
1351	Outpatient	2021-06-21 10:00:00	2021-06-21 10:48:47	男	Male	27	Dermatology Clinic	荨麻疹	Urticaria	Item Code：total IgE Item Name：tIgE Result：71.50 Reference range：<3years 0-20;3-6years 0-35;6-20years 0-51;>20years 0-100
1352	Outpatient	2019-07-10 08:12:30	2019-07-10 10:26:23	男	Male	51	Dermatology Clinic	痒疹	Itchy erection	Item Code：total IgE Item Name：tIgE Result：39.47 Reference range：0--100
1353	Outpatient	2019-07-10 09:08:42	2019-07-10 10:22:58	女	Female	51	Dermatology Clinic	过敏性皮炎	Allergic dermatitis	Item Code：total IgE Item Name：tIgE Result：2.87 Reference range：0--100
1354	Outpatient	2023-07-05 09:30:00	2023-07-05 10:47:43	女	Female	35	Dermatology Clinic	过敏性皮炎	Allergic dermatitis	Item Code：total IgE Item Name：tIgE Result：18.06 Reference range：<3years 0-20;3-6years 0-35;6-20years 0-51;>20years 0-100
1355	Outpatient	2023-07-05 09:30:00	2023-07-05 10:47:46	女	Female	35	Dermatology Clinic	过敏性皮炎	Allergic dermatitis	Item Code：zl Item Name：Cockroach Result：0.07 0 Reference range：<0.35,Item Code：YSHF Item Name：Elm pollen Result：0.14 0 Reference range：<0.35,Item Code：MM Item Name：Cat hair Result：0.13 0 Reference range：<0.35,Item Code：GSP Item Name：Dog epithelium Result：0.16 0 Reference range：<0.35,Item Code：cm Item Name：Dust mite Result：0.03 0 Reference range：<0.35,Item Code：MJ_MY Item Name：Mold Result：0.14 0 R…
1356	Outpatient	2019-07-16 09:56:05	2019-07-16 10:52:43	女	Female	26	Respiratory Medicine Clinic	咳嗽	cough	Item Code：total IgE Item Name：tIgE Result：20.80 Reference range：0--100
1357	Outpatient	2021-08-20 13:30:00	2021-08-20 14:06:15	男	Male	49	Dermatology Clinic	湿疹	eczema	Item Code：total IgE Item Name：tIgE Result：>500 Reference range：<3years 0-20;3-6years 0-35;6-20years 0-51;>20years 0-100
1358	Outpatient	2021-04-29 08:20:48	2021-04-29 08:59:39	女	Female	71	Rheumatology and Immunology Clinic	关节痛	Joint pain	Item Code：total IgE Item Name：tIgE Result：23.54 Reference range：<3years 0-20;3-6years 0-35;6-20years 0-51;>20years 0-100
1359	Outpatient	2019-07-18 08:48:35	2019-07-18 09:18:58	女	Female	22	Respiratory Medicine Clinic	气管支气管炎	Tracheobronchiolitis	Item Code：total IgE Item Name：tIgE Result：54.79 Reference range：0--100
1360	Outpatient	2019-10-09 08:30:00	2019-10-09 09:44:38	女	Female	49	Dermatology Clinic	过敏性皮炎	Allergic dermatitis	Item Code：total IgE Item Name：tIgE Result：25.62 Reference range：0--100
1361	Outpatient	2022-11-10 08:30:00	2022-11-10 09:41:09	女	Female	63	Dermatology Clinic	荨麻疹	Urticaria	Item Code：total IgE Item Name：tIgE Result：88.22 Reference range：<3years 0-20;3-6years 0-35;6-20years 0-51;>20years 0-100
1362	Outpatient	2023-10-12 13:30:00	2023-10-17 08:13:16	女	Female	66	Dermatology Clinic	健康查体	Healthy body check	Item Code：total IgE Item Name：tIgE Result：111.04 Reference range：<3years 0-20;3-6years 0-35;6-20years 0-51;>20years 0-100
1363	Outpatient	2019-07-23 08:39:40	2019-07-23 09:37:31	女	Female	54	Respiratory Medicine Clinic	支气管哮喘	Bronchial asthma	Item Code：total IgE Item Name：tIgE Result：60.18 Reference range：0--100
1364	Outpatient	2019-07-23 10:29:23	2019-07-23 10:57:55	女	Female	42	Dermatology Clinic	过敏性皮炎	Allergic dermatitis	Item Code：total IgE Item Name：tIgE Result：59.64 Reference range：0--100
1365	Outpatient	2019-09-24 08:07:05	2019-09-24 09:21:31	女	Female	61	Respiratory Medicine Clinic	上呼吸道感染	Upper respiratory tract infection	Item Code：total IgE Item Name：tIgE Result：57.39 Reference range：0--100
1366	Outpatient	2023-06-04 08:00:00	2023-06-04 10:32:55	女	Female	37	Dermatology Clinic	过敏性皮炎	Allergic dermatitis	Item Code：total IgE Item Name：tIgE Result：26.86 Reference range：<3years 0-20;3-6years 0-35;6-20years 0-51;>20years 0-100
1367	Outpatient	2021-12-13 09:13:34	2021-12-13 09:51:38	男	Male	29	Dermatology Clinic	荨麻疹	Urticaria	Item Code：total IgE Item Name：tIgE Result：259.61 Reference range：<3years 0-20;3-6years 0-35;6-20years 0-51;>20years 0-100
1368	Outpatient	2023-03-21 09:00:00	2023-03-21 10:13:39	女	Female	25	Dermatology Clinic	过敏性皮炎	Allergic dermatitis	Item Code：total IgE Item Name：tIgE Result：55.41 Reference range：<3years 0-20;3-6years 0-35;6-20years 0-51;>20years 0-100
1369	Outpatient	2022-09-02 13:30:00	2022-09-02 15:54:22	男	Male	54	Dermatology Clinic	特应性皮炎	Atopic dermatitis	Item Code：total IgE Item Name：tIgE Result：80.63 Reference range：<3years 0-20;3-6years 0-35;6-20years 0-51;>20years 0-100
1370	Outpatient	2022-07-26 09:28:26	2022-07-26 10:54:30	女	Female	69	Dermatology Clinic	过敏性皮炎	Allergic dermatitis	Item Code：total IgE Item Name：tIgE Result：112.64 Reference range：<3years 0-20;3-6years 0-35;6-20years 0-51;>20years 0-100
1371	Outpatient	2022-11-09 10:00:00	2022-11-09 11:23:11	女	Female	21	Rheumatology and Immunology Clinic	健康查体	Healthy body check	Item Code：total IgE Item Name：tIgE Result：54.85 Reference range：<3years 0-20;3-6years 0-35;6-20years 0-51;>20years 0-100
1372	Outpatient	2019-07-29 14:30:00	2019-07-29 15:08:40	女	Female	30	Respiratory Medicine Clinic	气管支气管炎	Tracheobronchiolitis	Item Code：total IgE Item Name：tIgE Result：22.70 Reference range：0--100
1373	Outpatient	2019-12-18 10:42:26	2019-12-18 11:20:37	女	Female	27	Dermatology Clinic	过敏性皮炎	Allergic dermatitis	Item Code：total IgE Item Name：tIgE Result：70.28 Reference range：0--100
1374	Outpatient	2022-06-30 08:00:00	2022-06-30 08:27:26	男	Male	58	Respiratory & Critical Care Clinic	支气管炎	bronchitis	Item Code：total IgE Item Name：tIgE Result：52.92 Reference range：<3years 0-20;3-6years 0-35;6-20years 0-51;>20years 0-100
1375	Outpatient	2023-06-30 13:14:59	2023-06-30 13:39:51	男	Male	92	Dermatology Clinic	特应性皮炎	Atopic dermatitis	Item Code：total IgE Item Name：tIgE Result：51.62 Reference range：<3years 0-20;3-6years 0-35;6-20years 0-51;>20years 0-100
1376	Outpatient	2019-08-02 08:00:00	2019-08-02 08:45:44	女	Female	21	Dermatology Clinic	皮疹	rash	Item Code：total IgE Item Name：tIgE Result：39.02 Reference range：0--100
1377	Outpatient	2019-09-28 09:30:00	2019-09-28 11:48:44	男	Male	64	Dermatology Clinic	湿疹样皮炎	Eczema-like dermatitis	Item Code：total IgE Item Name：tIgE Result：0-20 Reference range：0--100
1378	Outpatient	2022-04-19 08:29:21	2022-04-19 09:17:37	女	Female	53	Respiratory & Critical Care Clinic	咳嗽	cough	Item Code：total IgE Item Name：tIgE Result：69.12 Reference range：<3years 0-20;3-6years 0-35;6-20years 0-51;>20years 0-100
1379	Outpatient	2022-07-20 09:30:00	2022-07-20 10:51:01	女	Female	48	Dermatology Clinic	慢性荨麻疹	Chronic urticaria	Item Code：total IgE Item Name：tIgE Result：45.49 Reference range：<3years 0-20;3-6years 0-35;6-20years 0-51;>20years 0-100
1380	Outpatient	2019-10-08 07:52:38	2019-10-08 08:58:36	女	Female	61	Respiratory Medicine Clinic	肺间质纤维化	Interstitial lung fibrosis	Item Code：total IgE Item Name：tIgE Result：99.01 Reference range：0--100
1381	Outpatient	2019-10-26 09:00:00	2019-10-26 09:22:53	女	Female	35	Dermatology Clinic	湿疹样皮炎,泛发性神经性皮炎	Eczema-like dermatitis, generalized neurodermatitis	Item Code：total IgE Item Name：tIgE Result：217.95 Reference range：0--100
1382	Outpatient	2022-11-05 08:30:00	2022-11-05 10:36:49	男	Male	56	Dermatology Clinic	湿疹样皮炎	Eczema-like dermatitis	Item Code：total IgE Item Name：tIgE Result：19.30 Reference range：<3years 0-20;3-6years 0-35;6-20years 0-51;>20years 0-100
1383	Outpatient	2019-08-12 08:30:00	2019-08-12 09:11:32	女	Female	37	Dermatology Clinic	皮疹	rash	Item Code：total IgE Item Name：tIgE Result：113.35 Reference range：0--100
1384	Outpatient	2019-09-03 09:30:00	2019-09-03 10:24:22	女	Female	40	Respiratory Medicine Clinic	咳嗽	cough	Item Code：total IgE Item Name：tIgE Result：66.95 Reference range：0--100
1385	Outpatient	2023-01-31 13:30:00	2023-01-31 13:45:26	女	Female	34	Otorhinolaryngology Clinic	过敏性鼻炎伴哮喘	Allergic rhinitis with asthma	Item Code：total IgE Item Name：tIgE Result：>500 Reference range：<3years 0-20;3-6years 0-35;6-20years 0-51;>20years 0-100
1386	Outpatient	2021-11-23 10:00:00	2021-11-23 11:39:34	女	Female	33	Otorhinolaryngology Clinic	过敏性鼻炎[变应性鼻炎]	Allergic rhinitis [allergic rhinitis]	Item Code：total IgE Item Name：tIgE Result：82.95 Reference range：<3years 0-20;3-6years 0-35;6-20years 0-51;>20years 0-100
1387	Outpatient	2021-03-09 08:00:00	2021-03-09 09:09:02	女	Female	25	Respiratory & Critical Care Clinic	咳嗽	cough	Item Code：total IgE Item Name：tIgE Result：>500 Reference range：<3years 0-20;3-6years 0-35;6-20years 0-51;>20years 0-100
1388	Outpatient	2022-05-20	2022-05-20 13:49:10	女	Female	91	Dermatology Clinic	疥疮	Scabies	Item Code：total IgE Item Name：tIgE Result：225.08 Reference range：<3years 0-20;3-6years 0-35;6-20years 0-51;>20years 0-100
1389	Outpatient	2019-08-19 08:57:38	2019-08-19 09:55:58	男	Male	66	General practice outpatient clinic	健康查体	Healthy body check	Item Code：total IgE Item Name：tIgE Result：30.09 Reference range：0--100
1390	Outpatient	2021-11-06 13:30:00	2021-11-06 14:58:33	女	Female	21	Dermatology Clinic	慢性荨麻疹	Chronic urticaria	Item Code：total IgE Item Name：tIgE Result：106.24 Reference range：<3years 0-20;3-6years 0-35;6-20years 0-51;>20years 0-100
1391	Outpatient	2019-08-20 14:19:13	2019-08-20 15:17:41	男	Male	36	Dermatology Clinic	过敏性皮炎	Allergic dermatitis	Item Code：total IgE Item Name：tIgE Result：>500 Reference range：0--100
1392	Outpatient	2019-08-21 08:16:05	2019-08-21 09:17:01	男	Male	39	Respiratory Medicine Clinic	胸闷	Chest tightness	Item Code：total IgE Item Name：tIgE Result：>500 Reference range：0--100
1393	Outpatient	2019-08-22 09:05:53	2019-08-22 09:48:49	男	Male	37	Respiratory Medicine Clinic	咳嗽	cough	Item Code：total IgE Item Name：tIgE Result：56.15 Reference range：0--100
1394	Outpatient	2019-08-31 08:30:00	2019-08-31 08:48:50	男	Male	33	Respiratory Medicine Clinic	支气管哮喘(急性发作期)	Bronchial asthma (acute attack period)	Item Code：total IgE Item Name：tIgE Result：>500 Reference range：0--100
1395	Outpatient	2019-08-26 09:25:25	2019-08-26 10:19:21	女	Female	32	Otorhinolaryngology Clinic	过敏性鼻炎[变应性鼻炎]	Allergic rhinitis [allergic rhinitis]	Item Code：total IgE Item Name：tIgE Result：272.06 Reference range：0--100
1396	Outpatient	2022-06-21 10:30:00	2022-06-21 11:41:24	女	Female	26	Dermatology Clinic	尖锐湿疣	Genital warts	Item Code：total IgE Item Name：tIgE Result：313.47 Reference range：<3years 0-20;3-6years 0-35;6-20years 0-51;>20years 0-100
1397	Outpatient	2019-08-27 10:00:00	2019-08-27 11:09:32	男	Male	30	Otorhinolaryngology Clinic	过敏性鼻炎[变应性鼻炎]	Allergic rhinitis [allergic rhinitis]	Item Code：total IgE Item Name：tIgE Result：105.31 Reference range：0--100
1398	Outpatient	2022-06-19 11:00:00	2022-06-19 11:15:32	男	Male	21	Dermatology Clinic	过敏性皮炎	Allergic dermatitis	Item Code：total IgE Item Name：tIgE Result：269.37 Reference range：<3years 0-20;3-6years 0-35;6-20years 0-51;>20years 0-100
1399	Outpatient	2023-12-15 10:00:00	2023-12-15 11:13:21	男	Male	23	Respiratory & Critical Care Clinic	咳嗽	cough	Item Code：total IgE Item Name：tIgE Result：431.46 Reference range：<3years 0-20;3-6years 0-35;6-20years 0-51;>20years 0-100
1400	Outpatient	2019-10-15 08:00:00	2019-10-15 09:11:51	男	Male	20	Respiratory Medicine Clinic	急性咳嗽	Acute cough	Item Code：total IgE Item Name：tIgE Result：49.14 Reference range：0--51
1401	Outpatient	2022-10-21 13:00:00	2022-10-21 13:55:51	女	Female	37	Respiratory & Critical Care Clinic	气短	Shortness of breath	Item Code：total IgE Item Name：tIgE Result：254.74 Reference range：<3years 0-20;3-6years 0-35;6-20years 0-51;>20years 0-100
1402	Outpatient	2019-08-30 08:50:45	2019-08-30 09:35:48	女	Female	56	Respiratory Medicine Clinic	支气管哮喘	Bronchial asthma	Item Code：total IgE Item Name：tIgE Result：114.53 Reference range：0--100
1403	Outpatient	2022-05-26 10:30:00	2022-05-26 10:56:50	女	Female	29	Respiratory & Critical Care Clinic	咳嗽	cough	Item Code：total IgE Item Name：tIgE Result：201.01 Reference range：<3years 0-20;3-6years 0-35;6-20years 0-51;>20years 0-100
1404	Outpatient	2019-11-25 09:30:00	2019-11-25 09:55:09	女	Female	59	Respiratory Medicine Clinic	支气管炎	bronchitis	Item Code：total IgE Item Name：tIgE Result：2.87 Reference range：0--100
1405	Outpatient	2021-08-28	2021-08-28 09:32:39	女	Female	27	Dermatology Clinic	慢性荨麻疹,寻常痤疮(轻度)	Chronic urticaria, acne vulgaris (mild)	Item Code：total IgE Item Name：tIgE Result：108.07 Reference range：<3years 0-20;3-6years 0-35;6-20years 0-51;>20years 0-100
1406	Outpatient	2021-07-20 09:19:52	2021-07-20 09:46:21	女	Female	75	Respiratory & Critical Care Clinic	咳嗽	cough	Item Code：total IgE Item Name：tIgE Result：202.94 Reference range：<3years 0-20;3-6years 0-35;6-20years 0-51;>20years 0-100
1407	Outpatient	2019-09-02 08:30:00	2019-09-02 09:46:22	女	Female	23	Dermatology Clinic	荨麻疹	Urticaria	Item Code：total IgE Item Name：tIgE Result：70.96 Reference range：0--100
1408	Outpatient	2019-09-02 09:11:10	2019-09-02 10:05:39	女	Female	60	Respiratory Medicine Clinic	支气管炎	bronchitis	Item Code：total IgE Item Name：tIgE Result：105.57 Reference range：0--100
1409	Outpatient	2019-09-02 13:05:29	2019-09-02 13:58:21	女	Female	30	Dermatology Clinic	湿疹样皮炎	Eczema-like dermatitis	Item Code：total IgE Item Name：tIgE Result：105.43 Reference range：0--100
1410	Outpatient	2019-09-02 13:05:29	2019-09-02 13:58:27	女	Female	30	Dermatology Clinic	湿疹样皮炎	Eczema-like dermatitis	Item Code：LZHF Item Name：Plantain pollen Result：0.02 Reference range：negative,Item Code：AHHF Item Name：Artemisia pollen Result：0.02 Reference range：negative,Item Code：YSHF Item Name：Elm pollen Result：0.21 Reference range：negative,Item Code：MJ_MY Item Name：Mold Result：0.25 Reference range：negative,Item Code：MM Item Name：Cat hair Result：0.05 Reference range：negative,Item Code：zl Item Name：Cockroach…
1411	Outpatient	2022-05-06	2022-05-06 09:39:00	女	Female	63	Rheumatology and Immunology Clinic	关节痛	Joint pain	Item Code：total IgE Item Name：tIgE Result：19.60 Reference range：<3years 0-20;3-6years 0-35;6-20years 0-51;>20years 0-100
1412	Outpatient	2019-09-04 07:55:07	2019-09-04 08:40:15	女	Female	24	Dermatology Clinic	荨麻疹	Urticaria	Item Code：total IgE Item Name：tIgE Result：397.65 Reference range：0--100
1413	Outpatient	2019-09-06 08:00:00	2019-09-06 08:53:39	女	Female	42	Respiratory Medicine Clinic	咳嗽	cough	Item Code：total IgE Item Name：tIgE Result：2.69 Reference range：0--100
1414	Outpatient	2022-11-16 09:00:00	2022-11-16 09:29:47	女	Female	60	Neurology Clinic	急性脑血管病	Acute cerebrovascular disease	Item Code：total IgE Item Name：tIgE Result：19.79 Reference range：<3years 0-20;3-6years 0-35;6-20years 0-51;>20years 0-100
1415	Outpatient	2019-09-11 13:31:33	2019-09-12 07:56:32	女	Female	53	Respiratory Medicine Clinic	咳嗽	cough	Item Code：total IgE Item Name：tIgE Result：67.89 Reference range：0--100
1416	Outpatient	2022-05-25	2022-05-25 11:22:57	男	Male	55	Dermatology Clinic	特应性皮炎	Atopic dermatitis	Item Code：total IgE Item Name：tIgE Result：192.23 Reference range：<3years 0-20;3-6years 0-35;6-20years 0-51;>20years 0-100
1417	Outpatient	2021-12-27 09:24:08	2021-12-27 10:01:34	男	Male	75	Dermatology Clinic	湿疹样皮炎	Eczema-like dermatitis	Item Code：XIE Item Name：Crab Result：0.06 0 Reference range：<0.35,Item Code：XHS Item Name：Tomato Result：0.06 0 Reference range：<0.35,Item Code：XM Item Name：Wheat Result：0.25 0 Reference range：<0.35,Item Code：XIA Item Name：Shrimp Result：0.17 0 Reference range：<0.35,Item Code：JD Item Name：Egg Result：0.27 0 Reference range：<0.35,Item Code：DD Item Name：Soybean Result：0.24 0 Reference range：<0.35,Item …
1418	Outpatient	2021-12-27 09:24:08	2021-12-27 10:01:56	男	Male	75	Dermatology Clinic	湿疹样皮炎	Eczema-like dermatitis	Item Code：total IgE Item Name：tIgE Result：38.31 Reference range：<3years 0-20;3-6years 0-35;6-20years 0-51;>20years 0-100
1419	Outpatient	2022-08-10 09:30:00	2022-08-10 10:06:59	女	Female	84	Dermatology Clinic	接触性皮炎	Contact dermatitis	Item Code：total IgE Item Name：tIgE Result：59.64 Reference range：<3years 0-20;3-6years 0-35;6-20years 0-51;>20years 0-100
1420	Outpatient	2019-09-16 09:13:33	2019-09-18 09:52:08	女	Female	42	Dermatology Clinic	荨麻疹	Urticaria	Item Code：total IgE Item Name：tIgE Result：76.70 Reference range：0--100
1421	Outpatient	2021-03-08 15:13:26	2021-03-09 08:02:27	女	Female	52	Rheumatology and Immunology Clinic	关节痛	Joint pain	Item Code：total IgE Item Name：tIgE Result：57.63 Reference range：<3years 0-20;3-6years 0-35;6-20years 0-51;>20years 0-100
1422	Outpatient	2021-08-20 08:08:56	2021-08-20 08:46:00	女	Female	59	Dermatology Clinic	特应性皮炎	Atopic dermatitis	Item Code：total IgE Item Name：tIgE Result：34.30 Reference range：<3years 0-20;3-6years 0-35;6-20years 0-51;>20years 0-100
1423	Outpatient	2019-09-17 07:50:42	2019-09-17 08:59:14	女	Female	64	Respiratory Medicine Clinic	咳嗽	cough	Item Code：total IgE Item Name：tIgE Result：60.03 Reference range：0--100
1424	Outpatient	2021-05-26 14:28:58	2021-05-26 15:24:27	男	Male	51	Dermatology Clinic	过敏性皮炎	Allergic dermatitis	Item Code：total IgE Item Name：tIgE Result：80.45 Reference range：<3years 0-20;3-6years 0-35;6-20years 0-51;>20years 0-100
1425	Outpatient	2019-09-19 10:22:24	2019-09-19 11:00:16	女	Female	47	General practice outpatient clinic	健康查体	Healthy body check	Item Code：DD Item Name：Soybean Result：0.13 Reference range：negative,Item Code：yu Item Name：Fish Result：0.22 Reference range：negative,Item Code：NN Item Name：Milk Result：0.03 Reference range：negative,Item Code：jg Item Name：Nut Result：0.02 Reference range：negative,Item Code：hs Item Name：Peanut Result：0.20 Reference range：negative,Item Code：XM Item Name：Wheat Result：0.04 Reference range：negative,Item…
1426	Outpatient	2021-11-13 08:30:47	2021-11-14 08:31:18	男	Male	48	Dermatology Clinic	职业性健康检查	Occupational health checkup	Item Code：total IgE Item Name：tIgE Result：99.82 Reference range：<3years 0-20;3-6years 0-35;6-20years 0-51;>20years 0-100
1427	Outpatient	2020-08-22 08:32:50	2020-08-22 09:31:37	男	Male	43	Otorhinolaryngology Clinic	过敏性鼻炎[变应性鼻炎]	Allergic rhinitis [allergic rhinitis]	Item Code：total IgE Item Name：tIgE Result：207.50 Reference range：0--100
1428	Outpatient	2023-03-11 08:30:00	2023-03-11 10:12:41	女	Female	22	Dermatology Clinic	过敏性皮炎	Allergic dermatitis	Item Code：total IgE Item Name：tIgE Result：43.62 Reference range：<3years 0-20;3-6years 0-35;6-20years 0-51;>20years 0-100
1429	Outpatient	2022-07-06 08:00:00	2022-07-06 09:36:10	女	Female	62	Dermatology Clinic	湿疹样皮炎	Eczema-like dermatitis	Item Code：total IgE Item Name：tIgE Result：105.35 Reference range：<3years 0-20;3-6years 0-35;6-20years 0-51;>20years 0-100
1430	Outpatient	2022-08-01 08:00:00	2022-08-01 08:28:35	男	Male	29	Respiratory & Critical Care Clinic	咳嗽	cough	Item Code：total IgE Item Name：tIgE Result：19.71 Reference range：<3years 0-20;3-6years 0-35;6-20years 0-51;>20years 0-100
1431	Outpatient	2019-09-26 08:34:39	2019-09-26 09:24:43	女	Female	45	Dermatology Clinic	过敏性皮炎	Allergic dermatitis	Item Code：total IgE Item Name：tIgE Result：132.02 Reference range：0--100
1432	Outpatient	2019-09-26 11:29:01	2019-09-26 14:53:22	男	Male	26	Respiratory Medicine Clinic	咳嗽	cough	Item Code：total IgE Item Name：tIgE Result：138.57 Reference range：0--100
1433	Outpatient	2021-09-04 11:07:15	2021-09-04 11:31:20	女	Female	27	Gynecology Clinic	健康查体	Healthy body check	Item Code：total IgE Item Name：tIgE Result：49.48 Reference range：<3years 0-20;3-6years 0-35;6-20years 0-51;>20years 0-100
1434	Outpatient	2022-06-07 11:00:00	2022-06-07 13:02:32	男	Male	21	Dermatology Clinic	寻常疣	Common warts	Item Code：total IgE Item Name：tIgE Result：89.06 Reference range：<3years 0-20;3-6years 0-35;6-20years 0-51;>20years 0-100
1435	Outpatient	2023-02-03 13:30:00	2023-02-03 14:22:03	女	Female	59	Dermatology Clinic	荨麻疹	Urticaria	Item Code：total IgE Item Name：tIgE Result：97.21 Reference range：<3years 0-20;3-6years 0-35;6-20years 0-51;>20years 0-100
1436	Outpatient	2019-09-30 08:37:19	2019-09-30 09:34:32	男	Male	89	Outpatient Clinic	肺炎	pneumonia	Item Code：total IgE Item Name：tIgE Result：7.57 Reference range：0--100
1437	Outpatient	2019-09-30 12:41:59	2019-09-30 13:30:59	男	Male	23	Dermatology Clinic	过敏性皮炎	Allergic dermatitis	Item Code：JD Item Name：Egg Result：0.41 Reference range：negative,Item Code：NN Item Name：Milk Result：0.32 Reference range：negative,Item Code：XIA Item Name：Shrimp Result：0.20 Reference range：negative,Item Code：DD Item Name：Soybean Result：0.30 Reference range：negative,Item Code：hs Item Name：Peanut Result：0.45 Reference range：negative,Item Code：XIE Item Name：Crab Result：0.06 Reference range：negative,I…
1438	Outpatient	2019-09-30 12:41:59	2019-09-30 13:31:04	男	Male	23	Dermatology Clinic	过敏性皮炎	Allergic dermatitis	Item Code：total IgE Item Name：tIgE Result：60.40 Reference range：0--100
1439	Outpatient	2020-07-06 08:00:00	2020-07-06 08:52:50	女	Female	62	Respiratory Medicine Clinic	咳嗽	cough	Item Code：total IgE Item Name：tIgE Result：33.98 Reference range：0--100
1440	Outpatient	2020-07-06 08:00:00	2020-07-06 08:52:58	女	Female	62	Respiratory Medicine Clinic	咳嗽	cough	Item Code：GSP Item Name：Dog epithelium Result：0.30 0 Reference range：negative,Item Code：TCHF Item Name：Ragweed pollen Result：0.23 0 Reference range：negative,Item Code：AHHF Item Name：Artemisia pollen Result：0.21 0 Reference range：negative,Item Code：cm Item Name：Dust mite Result：0.13 0 Reference range：negative,Item Code：LZHF Item Name：Plantain pollen Result：0.04 0 Reference range：negative,Item Code…
1441	Outpatient	2019-10-05 08:30:00	2019-10-05 08:58:55	女	Female	42	Dermatology Clinic	荨麻疹	Urticaria	Item Code：total IgE Item Name：tIgE Result：42.43 Reference range：0--100
1442	Outpatient	2019-10-06 08:48:03	2019-10-06 09:35:18	男	Male	49	Dermatology Clinic	过敏性皮炎	Allergic dermatitis	Item Code：XIA Item Name：Shrimp Result：0.09 Reference range：negative,Item Code：JD Item Name：Egg Result：0.22 Reference range：negative,Item Code：yu Item Name：Fish Result：0.04 Reference range：negative,Item Code：DD Item Name：Soybean Result：0.14 Reference range：negative,Item Code：XIE Item Name：Crab Result：0.02 Reference range：negative,Item Code：XHS Item Name：Tomato Result：0.03 Reference range：negative,…
1443	Outpatient	2019-10-06 08:48:03	2019-10-06 09:35:23	男	Male	49	Dermatology Clinic	过敏性皮炎	Allergic dermatitis	Item Code：total IgE Item Name：tIgE Result：357.45 Reference range：0--100
1444	Outpatient	2019-10-08 08:53:11	2019-10-08 09:30:49	男	Male	61	Dermatology Clinic	过敏性皮炎	Allergic dermatitis	Item Code：total IgE Item Name：tIgE Result：30.62 Reference range：0--100
1445	Outpatient	2023-11-16 09:30:00	2023-11-16 10:15:06	女	Female	25	Respiratory & Critical Care Clinic	健康查体	Healthy body check	Item Code：total IgE Item Name：tIgE Result：126.20 Reference range：<3years 0-20;3-6years 0-35;6-20years 0-51;>20years 0-100
1446	Outpatient	2022-05-12 08:00:00	2022-05-12 08:26:23	女	Female	27	Dermatology Clinic	荨麻疹	Urticaria	Item Code：total IgE Item Name：tIgE Result：110.97 Reference range：<3years 0-20;3-6years 0-35;6-20years 0-51;>20years 0-100
1447	Outpatient	2023-05-26 09:00:00	2023-05-26 10:30:57	女	Female	28	Dermatology Clinic	湿疹	eczema	Item Code：total IgE Item Name：tIgE Result：137.91 Reference range：<3years 0-20;3-6years 0-35;6-20years 0-51;>20years 0-100
1448	Outpatient	2023-11-23 08:00:00	2023-11-23 09:15:11	女	Female	28	Dermatology Clinic	健康查体	Healthy body check	Item Code：total IgE Item Name：tIgE Result：90.84 Reference range：<3years 0-20;3-6years 0-35;6-20years 0-51;>20years 0-100
1449	Outpatient	2022-05-19	2022-05-19 13:32:05	女	Female	35	Dermatology Clinic	过敏性皮炎	Allergic dermatitis	Item Code：total IgE Item Name：tIgE Result：>500 Reference range：<3years 0-20;3-6years 0-35;6-20years 0-51;>20years 0-100
1450	Outpatient	2019-10-15 08:30:00	2019-10-15 10:00:15	男	Male	35	Respiratory Medicine Clinic	咳嗽	cough	Item Code：total IgE Item Name：tIgE Result：>500 Reference range：0--100
1451	Outpatient	2019-10-15 08:03:37	2019-10-15 09:18:48	女	Female	33	Respiratory Medicine Clinic	支气管哮喘	Bronchial asthma	Item Code：total IgE Item Name：tIgE Result：258.60 Reference range：0--100
1452	Outpatient	2020-08-03 09:26:47	2020-08-03 10:29:51	女	Female	56	Dermatology Clinic	血管神经性水肿	Angiopathic edema	Item Code：total IgE Item Name：tIgE Result：182.81 Reference range：0--100
1453	Outpatient	2020-04-15 09:00:00	2020-04-15 09:49:01	男	Male	24	Dermatology Clinic	荨麻疹	Urticaria	Item Code：total IgE Item Name：tIgE Result：110.06 Reference range：0--100
1454	Outpatient	2020-12-03 10:26:29	2020-12-03 10:55:00	女	Female	43	Respiratory & Critical Care Clinic	咳嗽	cough	Item Code：total IgE Item Name：tIgE Result：29.76 Reference range：<3years 0-20;3-6years 0-35;6-20years 0-51;>20years 0-100
1455	Outpatient	2023-10-23 08:00:00	2023-10-23 09:13:11	女	Female	46	Respiratory & Critical Care Clinic	咳嗽	cough	Item Code：total IgE Item Name：tIgE Result：35.31 Reference range：<3years 0-20;3-6years 0-35;6-20years 0-51;>20years 0-100
1456	Outpatient	2021-11-02 10:21:43	2021-11-02 10:51:02	女	Female	29	Respiratory & Critical Care Clinic	支气管哮喘	Bronchial asthma	Item Code：total IgE Item Name：tIgE Result：>500 Reference range：<3years 0-20;3-6years 0-35;6-20years 0-51;>20years 0-100
1457	Outpatient	2019-10-22 13:30:00	2019-10-22 14:01:41	女	Female	62	Respiratory Medicine Clinic	咳嗽	cough	Item Code：total IgE Item Name：tIgE Result：44.50 Reference range：0--100
1458	Outpatient	2019-10-23 08:30:00	2019-10-24 08:19:11	女	Female	44	Respiratory Medicine Clinic	气短	Shortness of breath	Item Code：total IgE Item Name：tIgE Result：55.04 Reference range：0--100
1459	Outpatient	2023-08-09 10:30:00	2023-08-10 07:52:57	女	Female	60	Dermatology Clinic	慢性荨麻疹	Chronic urticaria	Item Code：total IgE Item Name：tIgE Result：56.78 Reference range：<3years 0-20;3-6years 0-35;6-20years 0-51;>20years 0-100
1460	Outpatient	2022-06-21 08:55:48	2022-06-21 15:41:35	男	Male	33	Dermatology Clinic	荨麻疹	Urticaria	Item Code：total IgE Item Name：tIgE Result：64.13 Reference range：<3years 0-20;3-6years 0-35;6-20years 0-51;>20years 0-100
1461	Outpatient	2022-05-21 09:30:00	2022-05-21 10:24:36	女	Female	25	Dermatology Clinic	过敏性皮炎	Allergic dermatitis	Item Code：total IgE Item Name：tIgE Result：97.29 Reference range：<3years 0-20;3-6years 0-35;6-20years 0-51;>20years 0-100
1462	Outpatient	2021-08-24 08:16:56	2021-08-24 09:46:57	女	Female	58	Dermatology Clinic	慢性荨麻疹	Chronic urticaria	Item Code：total IgE Item Name：tIgE Result：108.68 Reference range：<3years 0-20;3-6years 0-35;6-20years 0-51;>20years 0-100
1463	Outpatient	2023-09-02 10:00:00	2023-09-02 11:08:41	女	Female	54	Dermatology Clinic	过敏性皮炎	Allergic dermatitis	Item Code：total IgE Item Name：tIgE Result：26.77 Reference range：<3years 0-20;3-6years 0-35;6-20years 0-51;>20years 0-100
1464	Outpatient	2020-04-07 13:00:00	2020-04-08 09:54:23	女	Female	23	Otorhinolaryngology Clinic	咳嗽	cough	Item Code：total IgE Item Name：tIgE Result：152.49 Reference range：0--100
1465	Outpatient	2021-07-12 15:11:58	2021-07-12 15:40:28	女	Female	41	Respiratory & Critical Care Clinic	气短	Shortness of breath	Item Code：total IgE Item Name：tIgE Result：57.38 Reference range：<3years 0-20;3-6years 0-35;6-20years 0-51;>20years 0-100
1466	Outpatient	2019-10-31 08:19:32	2019-10-31 08:58:58	男	Male	57	Dermatology Clinic	慢性荨麻疹	Chronic urticaria	Item Code：total IgE Item Name：tIgE Result：103.98 Reference range：0--100
1467	Outpatient	2023-09-15 09:00:00	2023-09-15 11:11:04	女	Female	63	Dermatology Clinic	湿疹	eczema	Item Code：total IgE Item Name：tIgE Result：54.43 Reference range：<3years 0-20;3-6years 0-35;6-20years 0-51;>20years 0-100
1468	Outpatient	2020-09-19 11:13:50	2020-09-21 09:17:32	男	Male	51	Dermatology Clinic	鼻炎	rhinitis	Item Code：total IgE Item Name：tIgE Result：162.18 Reference range：<3years 0-20;3-6years 0-35;6-20years 0-51;>20years 0-100
1469	Outpatient	2023-07-30 09:44:19	2023-07-30 11:14:51	男	Male	37	Respiratory & Critical Care Clinic	咳嗽	cough	Item Code：total IgE Item Name：tIgE Result：48.86 Reference range：<3years 0-20;3-6years 0-35;6-20years 0-51;>20years 0-100
1470	Outpatient	2023-07-13 13:00:00	2023-07-13 14:05:18	女	Female	38	Dermatology Clinic	过敏性皮炎	Allergic dermatitis	Item Code：total IgE Item Name：tIgE Result：490.48 Reference range：<3years 0-20;3-6years 0-35;6-20years 0-51;>20years 0-100
1471	Outpatient	2019-12-12 14:56:52	2019-12-13 09:36:26	女	Female	64	Rheumatology and Immunology Clinic	上呼吸道感染	Upper respiratory tract infection	Item Code：total IgE Item Name：tIgE Result：195.84 Reference range：0--100
1472	Outpatient	2021-11-19 08:30:00	2021-11-19 08:51:33	女	Female	39	Dermatology Clinic	皮疹	rash	Item Code：total IgE Item Name：tIgE Result：102.53 Reference range：<3years 0-20;3-6years 0-35;6-20years 0-51;>20years 0-100
1473	Outpatient	2023-04-12 08:00:45	2023-04-12 09:16:22	女	Female	65	Dermatology Clinic	重症哮喘	Severe asthma	Item Code：YSHF Item Name：Elm pollen Result：0.13 0 Reference range：<0.35,Item Code：cm Item Name：Dust mite Result：0.02 0 Reference range：<0.35,Item Code：TCHF Item Name：Ragweed pollen Result：0.03 0 Reference range：<0.35,Item Code：MJ_MY Item Name：Mold Result：0.10 0 Reference range：<0.35,Item Code：LZHF Item Name：Plantain pollen Result：0.09 0 Reference range：<0.35,Item Code：zl Item Name：Cockroach Resul…
1474	Outpatient	2023-04-12 08:00:45	2023-04-12 09:18:47	女	Female	65	Dermatology Clinic	重症哮喘	Severe asthma	Item Code：total IgE Item Name：tIgE Result：30.47 Reference range：<3years 0-20;3-6years 0-35;6-20years 0-51;>20years 0-100
1475	Outpatient	2019-11-14 13:06:09	2019-11-14 13:23:25	男	Male	19	Dermatology Clinic	荨麻疹	Urticaria	Item Code：total IgE Item Name：tIgE Result：41.89 Reference range：0--51
1476	Outpatient	2020-07-28 07:55:32	2020-07-28 09:30:10	女	Female	65	Nephrology Outpatient Department	眼睑水肿	Eyelid edema	Item Code：total IgE Item Name：tIgE Result：2.47 Reference range：0--100
1477	Outpatient	2023-09-04 14:00:00	2023-09-05 10:21:39	女	Female	59	Dermatology Clinic	荨麻疹	Urticaria	Item Code：total IgE Item Name：tIgE Result：15.93 Reference range：<3years 0-20;3-6years 0-35;6-20years 0-51;>20years 0-100
1478	Outpatient	2019-11-12 13:00:00	2019-11-13 07:56:33	男	Male	54	Otorhinolaryngology Clinic	急性喉气管炎	Acute laryngeal tracheitis	Item Code：total IgE Item Name：tIgE Result：32.51 Reference range：0--100
1479	Outpatient	2021-02-10 07:39:10	2021-02-10 08:31:36	男	Male	50	Respiratory & Critical Care Clinic	支气管炎	bronchitis	Item Code：total IgE Item Name：tIgE Result：97.94 Reference range：<3years 0-20;3-6years 0-35;6-20years 0-51;>20years 0-100
1480	Outpatient	2019-11-18 08:31:54	2019-11-18 09:17:19	女	Female	19	Respiratory Medicine Clinic	支气管哮喘	Bronchial asthma	Item Code：LZHF Item Name：Plantain pollen Result：0.12 Reference range：negative,Item Code：zl Item Name：Cockroach Result：0.32 Reference range：negative,Item Code：WTHF Item Name：Walnut pollen Result：0.44 Reference range：negative,Item Code：TCHF Item Name：Ragweed pollen Result：0.18 Reference range：negative,Item Code：MJ_MY Item Name：Mold Result：0.33 Reference range：negative,Item Code：AHHF Item Name：Artem…
1481	Outpatient	2019-11-18 08:31:54	2019-11-18 09:18:12	女	Female	19	Respiratory Medicine Clinic	支气管哮喘	Bronchial asthma	Item Code：total IgE Item Name：tIgE Result：2.87 Reference range：0--51
1482	Outpatient	2019-11-19 07:59:37	2019-11-19 08:37:16	女	Female	47	Dermatology Clinic	痒疹	Itchy erection	Item Code：total IgE Item Name：tIgE Result：1.48 Reference range：0--100
1483	Outpatient	2019-11-19 08:23:01	2019-11-19 08:54:54	女	Female	26	Respiratory Medicine Clinic	咳嗽变异型哮喘	Cough variant asthma	Item Code：total IgE Item Name：tIgE Result：18.41 Reference range：0--100
1484	Outpatient	2019-11-25 11:19:52	2019-11-25 11:59:49	男	Male	52	Dermatology Clinic	过敏性皮炎	Allergic dermatitis	Item Code：total IgE Item Name：tIgE Result：25.91 Reference range：0--100
1485	Outpatient	2023-10-18 08:00:00	2023-10-18 09:16:11	男	Male	67	Dermatology Clinic	局限性神经性皮炎	Localized neurodermatitis	Item Code：total IgE Item Name：tIgE Result：46.65 Reference range：<3years 0-20;3-6years 0-35;6-20years 0-51;>20years 0-100
1486	Outpatient	2022-01-25 08:00:00	2022-01-25 13:21:20	男	Male	20	Dermatology Clinic	湿疹	eczema	Item Code：total IgE Item Name：tIgE Result：54.67 Reference range：<3years 0-20;3-6years 0-35;6-20years 0-51;>20years 0-100
1487	Outpatient	2022-11-18 09:00:00	2022-11-18 11:17:46	男	Male	31	Dermatology Clinic	特应性皮炎	Atopic dermatitis	Item Code：total IgE Item Name：tIgE Result：30.75 Reference range：<3years 0-20;3-6years 0-35;6-20years 0-51;>20years 0-100
1488	Outpatient	2023-03-04 13:00:00	2023-03-04 13:56:27	男	Male	82	Dermatology Clinic	过敏性皮炎	Allergic dermatitis	Item Code：total IgE Item Name：tIgE Result：49.61 Reference range：<3years 0-20;3-6years 0-35;6-20years 0-51;>20years 0-100
1489	Outpatient	2022-05-01	2022-05-01 08:34:53	女	Female	44	Respiratory & Critical Care Clinic	慢性咳嗽	Chronic cough	Item Code：total IgE Item Name：tIgE Result：58.45 Reference range：<3years 0-20;3-6years 0-35;6-20years 0-51;>20years 0-100
1490	Outpatient	2019-11-29 08:00:00	2019-11-29 08:58:28	女	Female	47	Respiratory Medicine Clinic	咳嗽	cough	Item Code：total IgE Item Name：tIgE Result：20.65 Reference range：0--100
1491	Outpatient	2019-12-02 08:00:00	2019-12-02 08:50:13	女	Female	42	Respiratory Medicine Clinic	支气管哮喘	Bronchial asthma	Item Code：WTHF Item Name：Walnut pollen Result：0.27 Reference range：negative,Item Code：zl Item Name：Cockroach Result：0.07 Reference range：negative,Item Code：MM Item Name：Cat hair Result：0.33 Reference range：negative,Item Code：YSHF Item Name：Elm pollen Result：0.24 Reference range：negative,Item Code：TCHF Item Name：Ragweed pollen Result：0.44 Reference range：negative,Item Code：MJ_MY Item Name：Mold Res…
1492	Outpatient	2019-12-02 08:00:00	2019-12-02 08:51:37	女	Female	42	Respiratory Medicine Clinic	支气管哮喘	Bronchial asthma	Item Code：total IgE Item Name：tIgE Result：69.01 Reference range：0--100
1493	Outpatient	2022-08-17 08:00:00	2022-08-17 08:54:45	女	Female	25	Dermatology Clinic	荨麻疹	Urticaria	Item Code：total IgE Item Name：tIgE Result：54.45 Reference range：<3years 0-20;3-6years 0-35;6-20years 0-51;>20years 0-100
1494	Outpatient	2022-08-17 08:00:00	2022-08-17 08:55:45	女	Female	25	Dermatology Clinic	荨麻疹	Urticaria	Item Code：TCHF Item Name：Ragweed pollen Result：0.24 0 Reference range：<0.35,Item Code：cm Item Name：Dust mite Result：0.19 0 Reference range：<0.35,Item Code：WTHF Item Name：Walnut pollen Result：0.32 0 Reference range：<0.35,Item Code：LZHF Item Name：Plantain pollen Result：0.12 0 Reference range：<0.35,Item Code：zl Item Name：Cockroach Result：0.25 0 Reference range：<0.35,Item Code：AHHF Item Name：Artemisi…
1495	Outpatient	2023-04-20 09:08:25	2023-04-20 10:11:35	男	Male	55	Respiratory & Critical Care Clinic	咳嗽	cough	Item Code：total IgE Item Name：tIgE Result：14.96 Reference range：<3years 0-20;3-6years 0-35;6-20years 0-51;>20years 0-100
1496	Outpatient	2019-12-05 10:45:04	2019-12-05 11:10:56	男	Male	52	Dermatology Clinic	荨麻疹	Urticaria	Item Code：total IgE Item Name：tIgE Result：47.73 Reference range：0--100
1497	Outpatient	2021-05-28 08:00:00	2021-05-28 09:38:44	女	Female	26	Dermatology Clinic	皮炎	dermatitis	Item Code：total IgE Item Name：tIgE Result：170.35 Reference range：<3years 0-20;3-6years 0-35;6-20years 0-51;>20years 0-100
1498	Outpatient	2022-12-10 15:30:00	2022-12-10 15:23:45	女	Female	29	Dermatology Clinic	过敏性皮炎	Allergic dermatitis	Item Code：total IgE Item Name：tIgE Result：16.58 Reference range：<3years 0-20;3-6years 0-35;6-20years 0-51;>20years 0-100
1499	Outpatient	2020-10-08 10:00:00	2020-10-08 10:54:53	女	Female	22	Dermatology Clinic	过敏性皮炎	Allergic dermatitis	Item Code：total IgE Item Name：tIgE Result：52.25 Reference range：<3years 0-20;3-6years 0-35;6-20years 0-51;>20years 0-100
1500	Outpatient	2022-10-10 09:00:00	2022-10-10 10:34:52	男	Male	61	Dermatology Clinic	特应性皮炎(中重度)	Atopic dermatitis (moderate and severe)	Item Code：total IgE Item Name：tIgE Result：95.90 Reference range：<3years 0-20;3-6years 0-35;6-20years 0-51;>20years 0-100
1501	Outpatient	2021-07-21 08:21:32	2021-07-21 08:57:14	男	Male	63	Hematology Clinic	多发性骨髓瘤	Multiple myeloma	Item Code：total IgE Item Name：tIgE Result：70.50 Reference range：<3years 0-20;3-6years 0-35;6-20years 0-51;>20years 0-100
1502	Outpatient	2019-12-11 09:00:00	2019-12-11 09:20:04	女	Female	22	Dermatology Clinic	过敏性皮炎	Allergic dermatitis	Item Code：total IgE Item Name：tIgE Result：18.89 Reference range：0--100
1503	Outpatient	2019-12-11 10:18:23	2019-12-11 10:46:35	男	Male	57	Dermatology Clinic	荨麻疹	Urticaria	Item Code：total IgE Item Name：tIgE Result：109.17 Reference range：0--100
1504	Outpatient	2022-07-13 08:22:40	2022-07-13 10:27:56	女	Female	38	Rheumatology and Immunology Clinic	关节痛	Joint pain	Item Code：total IgE Item Name：tIgE Result：41.77 Reference range：<3years 0-20;3-6years 0-35;6-20years 0-51;>20years 0-100
1505	Outpatient	2020-07-21 09:00:00	2020-07-21 10:54:10	女	Female	48	Otorhinolaryngology Clinic	咳嗽	cough	Item Code：total IgE Item Name：tIgE Result：28.00 Reference range：0--100
1506	Outpatient	2019-12-16 08:11:19	2019-12-16 10:08:22	男	Male	88	Outpatient Clinic	真菌感染	Fungal infection	Item Code：total IgE Item Name：tIgE Result：94.42 Reference range：0--100
1507	Outpatient	2023-09-26 09:00:00	2023-09-26 11:17:34	女	Female	33	Respiratory & Critical Care Clinic	咳嗽	cough	Item Code：total IgE Item Name：tIgE Result：51.20 Reference range：<3years 0-20;3-6years 0-35;6-20years 0-51;>20years 0-100
1508	Outpatient	2023-02-03 11:00:00	2023-02-03 10:10:58	男	Male	39	Dermatology Clinic	过敏性皮炎	Allergic dermatitis	Item Code：total IgE Item Name：tIgE Result：96.88 Reference range：<3years 0-20;3-6years 0-35;6-20years 0-51;>20years 0-100
1509	Outpatient	2021-05-26 08:25:18	2021-05-26 08:59:40	男	Male	42	Respiratory & Critical Care Clinic	咳嗽	cough	Item Code：total IgE Item Name：tIgE Result：44.14 Reference range：<3years 0-20;3-6years 0-35;6-20years 0-51;>20years 0-100
1510	Outpatient	2019-12-23 09:00:00	2019-12-23 09:38:37	女	Female	28	Dermatology Clinic	健康查体	Healthy body check	Item Code：total IgE Item Name：tIgE Result：21.90 Reference range：0--100
1511	Outpatient	2019-12-23 10:00:00	2019-12-23 11:07:43	男	Male	19	Dermatology Clinic	特应性皮炎	Atopic dermatitis	Item Code：total IgE Item Name：tIgE Result：515.41 Reference range：0--51
1512	Outpatient	2023-01-09 08:30:00	2023-01-09 10:15:05	男	Male	28	Dermatology Clinic	特应性皮炎(中重度)	Atopic dermatitis (moderate and severe)	Item Code：total IgE Item Name：tIgE Result：194.33 Reference range：<3years 0-20;3-6years 0-35;6-20years 0-51;>20years 0-100
1513	Outpatient	2022-06-07	2022-06-07 09:05:05	女	Female	64	Respiratory & Critical Care Clinic	咳嗽	cough	Item Code：total IgE Item Name：tIgE Result：31.83 Reference range：<3years 0-20;3-6years 0-35;6-20years 0-51;>20years 0-100
1514	Outpatient	2023-09-12 08:45:58	2023-09-12 11:11:38	女	Female	36	Dermatology Clinic	玫瑰糠疹	Pityriasis rose	Item Code：total IgE Item Name：tIgE Result：12.47 Reference range：<3years 0-20;3-6years 0-35;6-20years 0-51;>20years 0-100
1515	Outpatient	2021-06-16 11:00:00	2021-06-16 11:50:18	男	Male	33	Dermatology Clinic	皮炎	dermatitis	Item Code：total IgE Item Name：tIgE Result：25.41 Reference range：<3years 0-20;3-6years 0-35;6-20years 0-51;>20years 0-100
1516	Outpatient	2020-08-07 13:55:11	2020-08-07 14:13:50	男	Male	25	Dermatology Clinic	皮疹	rash	Item Code：total IgE Item Name：tIgE Result：500.23 Reference range：0--100
1517	Outpatient	2023-08-21 10:00:00	2023-08-21 12:06:11	女	Female	27	Dermatology Clinic	固定性药疹,过敏性皮炎	Fixed drug rash, allergic dermatitis	Item Code：total IgE Item Name：tIgE Result：5.32 Reference range：<3years 0-20;3-6years 0-35;6-20years 0-51;>20years 0-100
1518	Outpatient	2023-06-08 14:30:00	2023-06-08 14:36:58	女	Female	50	Respiratory & Critical Care Clinic	咳嗽	cough	Item Code：total IgE Item Name：tIgE Result：357.43 Reference range：<3years 0-20;3-6years 0-35;6-20years 0-51;>20years 0-100
1519	Outpatient	2022-08-30 08:00:00	2022-08-30 09:13:57	女	Female	61	Respiratory & Critical Care Clinic	咳嗽	cough	Item Code：total IgE Item Name：tIgE Result：89.24 Reference range：<3years 0-20;3-6years 0-35;6-20years 0-51;>20years 0-100
1520	Outpatient	2020-01-10 13:00:00	2020-01-10 13:39:52	男	Male	21	Dermatology Clinic	痤疮	Acne	Item Code：total IgE Item Name：tIgE Result：20.45 Reference range：0--100
1521	Outpatient	2022-06-24 08:00:00	2022-06-24 09:30:23	男	Male	37	Dermatology Clinic	荨麻疹	Urticaria	Item Code：total IgE Item Name：tIgE Result：>500 Reference range：<3years 0-20;3-6years 0-35;6-20years 0-51;>20years 0-100
1522	Outpatient	2022-08-13 10:30:00	2022-08-13 11:20:57	女	Female	49	Dermatology Clinic	荨麻疹	Urticaria	Item Code：total IgE Item Name：tIgE Result：96.91 Reference range：<3years 0-20;3-6years 0-35;6-20years 0-51;>20years 0-100
1523	Outpatient	2023-09-04 15:19:43	2023-09-05 07:54:55	男	Male	36	Respiratory & Critical Care Clinic	咳嗽	cough	Item Code：total IgE Item Name：tIgE Result：163.94 Reference range：<3years 0-20;3-6years 0-35;6-20years 0-51;>20years 0-100
1524	Outpatient	2022-09-07 08:30:00	2022-09-07 09:40:51	女	Female	34	Dermatology Clinic	寻常型银屑病	Psoriasis vulgaris	Item Code：total IgE Item Name：tIgE Result：122.37 Reference range：<3years 0-20;3-6years 0-35;6-20years 0-51;>20years 0-100
1525	Outpatient	2021-04-24 10:33:46	2021-04-24 11:08:14	男	Male	33	Dermatology Clinic	慢性荨麻疹	Chronic urticaria	Item Code：total IgE Item Name：tIgE Result：114.09 Reference range：<3years 0-20;3-6years 0-35;6-20years 0-51;>20years 0-100
1526	Outpatient	2023-08-24 11:00:00	2023-08-24 12:03:15	女	Female	60	Respiratory & Critical Care Clinic	咳嗽	cough	Item Code：total IgE Item Name：tIgE Result：190.78 Reference range：<3years 0-20;3-6years 0-35;6-20years 0-51;>20years 0-100
1527	Outpatient	2021-08-28 08:00:00	2021-08-28 08:47:31	女	Female	49	Respiratory & Critical Care Clinic	健康查体	Healthy body check	Item Code：total IgE Item Name：tIgE Result：192.22 Reference range：<3years 0-20;3-6years 0-35;6-20years 0-51;>20years 0-100
1528	Outpatient	2021-09-27 08:33:25	2021-09-27 09:13:56	男	Male	69	Respiratory & Critical Care Clinic	咳嗽	cough	Item Code：total IgE Item Name：tIgE Result：>500 Reference range：<3years 0-20;3-6years 0-35;6-20years 0-51;>20years 0-100
1529	Outpatient	2020-03-23 13:00:00	2020-03-24 08:03:45	男	Male	43	Respiratory Medicine Clinic	上呼吸道感染	Upper respiratory tract infection	Item Code：total IgE Item Name：tIgE Result：>500 Reference range：0--100
1530	Outpatient	2020-01-29 09:28:18	2020-01-29 10:23:04	男	Male	49	Dermatology Clinic	湿疹样皮炎	Eczema-like dermatitis	Item Code：total IgE Item Name：tIgE Result：240.48 Reference range：0--100
1531	Outpatient	2023-06-08 09:00:00	2023-06-09 08:21:14	男	Male	33	Dermatology Clinic	特应性皮炎(中重度)	Atopic dermatitis (moderate and severe)	Item Code：total IgE Item Name：tIgE Result：12.97 Reference range：<3years 0-20;3-6years 0-35;6-20years 0-51;>20years 0-100
1532	Outpatient	2021-12-29 11:00:00	2021-12-30 09:58:10	女	Female	36	Respiratory & Critical Care Clinic	支气管炎	bronchitis	Item Code：total IgE Item Name：tIgE Result：97.24 Reference range：<3years 0-20;3-6years 0-35;6-20years 0-51;>20years 0-100
1533	Outpatient	2021-10-30 13:00:00	2021-10-30 13:28:41	男	Male	35	Dermatology Clinic	过敏性皮炎	Allergic dermatitis	Item Code：total IgE Item Name：tIgE Result：98.06 Reference range：<3years 0-20;3-6years 0-35;6-20years 0-51;>20years 0-100
1534	Outpatient	2022-07-18 08:00:00	2022-07-18 09:22:53	女	Female	53	Respiratory & Critical Care Clinic	咳嗽	cough	Item Code：total IgE Item Name：tIgE Result：50.28 Reference range：<3years 0-20;3-6years 0-35;6-20years 0-51;>20years 0-100
1535	Outpatient	2021-03-05 11:26:36	2021-03-06 09:10:53	女	Female	24	Dermatology Clinic	皮疹	rash	Item Code：total IgE Item Name：tIgE Result：115.51 Reference range：<3years 0-20;3-6years 0-35;6-20years 0-51;>20years 0-100
1536	Outpatient	2020-02-28 10:22:54	2020-02-28 11:41:19	女	Female	41	Respiratory Medicine Clinic	咳嗽	cough	Item Code：total IgE Item Name：tIgE Result：10.20 Reference range：0--100
1537	Outpatient	2021-07-14 09:07:01	2021-07-14 09:56:34	男	Male	33	Dermatology Clinic	急性荨麻疹	Acute urticaria	Item Code：total IgE Item Name：tIgE Result：>500 Reference range：<3years 0-20;3-6years 0-35;6-20years 0-51;>20years 0-100
1538	Outpatient	2021-01-26 14:17:59	2021-01-27 08:54:25	男	Male	20	Otorhinolaryngology Clinic	鼻中隔偏曲	Nasal septum deviates	Item Code：total IgE Item Name：tIgE Result：505.72 Reference range：<3years 0-20;3-6years 0-35;6-20years 0-51;>20years 0-100
1539	Outpatient	2020-03-04 09:30:00	2020-03-04 10:24:43	男	Male	57	Gastroenterology Clinic	胃肠功能紊乱	Gastrointestinal dysfunction	Item Code：total IgE Item Name：tIgE Result：116.23 Reference range：0--100
1540	Outpatient	2023-10-20 14:00:00	2023-10-21 07:55:58	男	Male	20	Dermatology Clinic	荨麻疹	Urticaria	Item Code：total IgE Item Name：tIgE Result：167.93 Reference range：<3years 0-20;3-6years 0-35;6-20years 0-51;>20years 0-100
1541	Outpatient	2023-01-15 10:15:54	2023-01-15 11:32:14	女	Female	68	Dermatology Clinic	荨麻疹	Urticaria	Item Code：total IgE Item Name：tIgE Result：41.04 Reference range：<3years 0-20;3-6years 0-35;6-20years 0-51;>20years 0-100
1542	Outpatient	2022-10-17 08:00:00	2022-10-17 08:52:34	女	Female	41	Rheumatology and Immunology Clinic	系统性红斑狼疮	Systemic lupus erythematosus	Item Code：total IgE Item Name：tIgE Result：1.88 Reference range：<3years 0-20;3-6years 0-35;6-20years 0-51;>20years 0-100
1543	Outpatient	2022-01-11 08:30:00	2022-01-11 09:22:05	女	Female	72	Dermatology Clinic	湿疹	eczema	Item Code：total IgE Item Name：tIgE Result：180.67 Reference range：<3years 0-20;3-6years 0-35;6-20years 0-51;>20years 0-100
1544	Outpatient	2022-04-25 10:00:00	2022-04-25 11:18:32	男	Male	50	Otorhinolaryngology Clinic	慢性咽喉炎	Chronic pharyngitis	Item Code：total IgE Item Name：tIgE Result：35.01 Reference range：<3years 0-20;3-6years 0-35;6-20years 0-51;>20years 0-100
1545	Outpatient	2020-03-11 10:00:00	2020-03-11 10:28:41	女	Female	52	Dermatology Clinic	荨麻疹	Urticaria	Item Code：total IgE Item Name：tIgE Result：58.99 Reference range：0--100
1546	Outpatient	2022-11-30 09:00:00	2022-11-30 10:24:52	男	Male	41	Dermatology Clinic	荨麻疹	Urticaria	Item Code：total IgE Item Name：tIgE Result：100.89 Reference range：<3years 0-20;3-6years 0-35;6-20years 0-51;>20years 0-100
1547	Outpatient	2020-03-30 13:00:00	2020-03-30 16:09:28	女	Female	24	Dermatology Clinic	过敏性皮炎	Allergic dermatitis	Item Code：total IgE Item Name：tIgE Result：55.29 Reference range：0--100
1548	Outpatient	2020-03-19 09:16:50	2020-03-19 10:29:24	女	Female	40	Dermatology Clinic	慢性单纯性苔癣[神经性皮炎]	Chronic simple lemma [neurodermatitis]	Item Code：total IgE Item Name：tIgE Result：31.79 Reference range：0--100
1549	Outpatient	2022-07-07 10:00:00	2022-07-07 10:48:29	女	Female	34	Dermatology Clinic	过敏性皮炎	Allergic dermatitis	Item Code：total IgE Item Name：tIgE Result：102.67 Reference range：<3years 0-20;3-6years 0-35;6-20years 0-51;>20years 0-100
1550	Outpatient	2020-03-20 08:30:00	2020-03-20 09:36:57	男	Male	30	Otorhinolaryngology Clinic	过敏性鼻炎[变应性鼻炎]	Allergic rhinitis [allergic rhinitis]	Item Code：total IgE Item Name：tIgE Result：33.39 Reference range：0--100
1551	Outpatient	2020-11-27 09:54:31	2020-11-27 10:32:09	女	Female	43	Respiratory & Critical Care Clinic	支气管哮喘	Bronchial asthma	Item Code：total IgE Item Name：tIgE Result：36.16 Reference range：<3years 0-20;3-6years 0-35;6-20years 0-51;>20years 0-100
1552	Outpatient	2021-08-26 08:00:00	2021-09-08 08:52:19	女	Female	26	Otorhinolaryngology Clinic	慢性鼻炎	Chronic rhinitis	Item Code：total IgE Item Name：tIgE Result：202.34 Reference range：<3years 0-20;3-6years 0-35;6-20years 0-51;>20years 0-100
1553	Outpatient	2022-07-11 09:00:00	2022-07-11 10:23:54	女	Female	27	Respiratory & Critical Care Clinic	咳嗽	cough	Item Code：total IgE Item Name：tIgE Result：189.88 Reference range：<3years 0-20;3-6years 0-35;6-20years 0-51;>20years 0-100
1554	Outpatient	2023-04-11 09:00:00	2023-04-11 10:23:49	女	Female	25	Dermatology Clinic	健康查体	Healthy body check	Item Code：total IgE Item Name：tIgE Result：7.44 Reference range：<3years 0-20;3-6years 0-35;6-20years 0-51;>20years 0-100
1555	Outpatient	2020-03-23 08:12:02	2020-03-23 09:32:13	男	Male	49	Respiratory Medicine Clinic	上呼吸道感染	Upper respiratory tract infection	Item Code：total IgE Item Name：tIgE Result：45.85 Reference range：0--100
1556	Outpatient	2023-03-18 10:00:00	2023-03-18 12:07:24	女	Female	39	Dermatology Clinic	荨麻疹	Urticaria	Item Code：total IgE Item Name：tIgE Result：35.24 Reference range：<3years 0-20;3-6years 0-35;6-20years 0-51;>20years 0-100
1557	Outpatient	2021-02-02 09:00:00	2021-02-02 09:41:02	女	Female	36	Respiratory & Critical Care Clinic	咳嗽	cough	Item Code：total IgE Item Name：tIgE Result：94.99 Reference range：<3years 0-20;3-6years 0-35;6-20years 0-51;>20years 0-100
1558	Outpatient	2022-08-08 10:30:00	2022-08-08 11:07:06	女	Female	29	Otorhinolaryngology Clinic	变应性鼻炎	Allergic rhinitis	Item Code：total IgE Item Name：tIgE Result：184.91 Reference range：<3years 0-20;3-6years 0-35;6-20years 0-51;>20years 0-100
1559	Outpatient	2022-08-08 10:30:00	2022-08-08 11:07:19	女	Female	29	Otorhinolaryngology Clinic	变应性鼻炎	Allergic rhinitis	Item Code：MJ_MY Item Name：Mold Result：0.21 0 Reference range：<0.35,Item Code：WTHF Item Name：Walnut pollen Result：0.14 0 Reference range：<0.35,Item Code：MM Item Name：Cat hair Result：0.34 0 Reference range：<0.35,Item Code：zl Item Name：Cockroach Result：0.24 0 Reference range：<0.35,Item Code：cm Item Name：Dust mite Result：0.38 1 Reference range：<0.35,Item Code：GSP Item Name：Dog epithelium Result：0.38 …
1560	Outpatient	2023-05-26 11:00:00	2023-05-26 11:52:37	女	Female	33	Dermatology Clinic	红斑狼疮	Lupus erythematosus	Item Code：total IgE Item Name：tIgE Result：103.42 Reference range：<3years 0-20;3-6years 0-35;6-20years 0-51;>20years 0-100
1561	Outpatient	2020-04-20 08:38:54	2020-04-20 09:15:17	女	Female	57	Respiratory Medicine Clinic	咳嗽	cough	Item Code：total IgE Item Name：tIgE Result：77.13 Reference range：0--100
1562	Outpatient	2022-09-04 08:00:00	2022-09-04 08:31:24	女	Female	43	Dermatology Clinic	过敏性皮炎	Allergic dermatitis	Item Code：total IgE Item Name：tIgE Result：203.04 Reference range：<3years 0-20;3-6years 0-35;6-20years 0-51;>20years 0-100
1563	Outpatient	2023-05-22 10:20:02	2023-05-22 12:03:37	女	Female	49	Dermatology Clinic	过敏性皮炎	Allergic dermatitis	Item Code：total IgE Item Name：tIgE Result：15.75 Reference range：<3years 0-20;3-6years 0-35;6-20years 0-51;>20years 0-100
1564	Outpatient	2020-03-31 08:33:55	2020-03-31 09:27:23	男	Male	40	Otorhinolaryngology Clinic	过敏性鼻炎[变应性鼻炎]	Allergic rhinitis [allergic rhinitis]	Item Code：total IgE Item Name：tIgE Result：431.86 Reference range：0--100
1565	Outpatient	2021-05-22 13:00:00	2021-05-22 13:52:59	女	Female	26	Dermatology Clinic	荨麻疹	Urticaria	Item Code：total IgE Item Name：tIgE Result：24.88 Reference range：<3years 0-20;3-6years 0-35;6-20years 0-51;>20years 0-100
1566	Outpatient	2023-07-02 13:00:00	2023-07-02 13:29:28	女	Female	41	Respiratory & Critical Care Clinic	咳嗽	cough	Item Code：total IgE Item Name：tIgE Result：33.34 Reference range：<3years 0-20;3-6years 0-35;6-20years 0-51;>20years 0-100
1567	Outpatient	2020-12-15 09:30:00	2020-12-15 10:30:11	男	Male	30	Dermatology Clinic	体格检查	Physical examination	Item Code：total IgE Item Name：tIgE Result：>500 Reference range：<3years 0-20;3-6years 0-35;6-20years 0-51;>20years 0-100
1568	Outpatient	2023-04-27 09:21:41	2023-04-27 11:09:04	男	Male	57	Dermatology Clinic	老年瘙痒症	Pruritus in the elderly	Item Code：total IgE Item Name：tIgE Result：102.14 Reference range：<3years 0-20;3-6years 0-35;6-20years 0-51;>20years 0-100
1569	Outpatient	2020-04-02 15:25:09	2020-04-02 15:44:56	女	Female	31	Dermatology Clinic	银屑病	psoriasis	Item Code：total IgE Item Name：tIgE Result：108.54 Reference range：0--100
1570	Outpatient	2022-06-09 09:00:00	2022-06-09 09:27:16	女	Female	66	Dermatology Clinic	健康查体	Healthy body check	Item Code：total IgE Item Name：tIgE Result：98.76 Reference range：<3years 0-20;3-6years 0-35;6-20years 0-51;>20years 0-100
1571	Outpatient	2020-04-06 08:30:00	2020-04-07 09:41:39	男	Male	55	Respiratory Medicine Clinic	慢性支气管炎急性发作	Acute attack of chronic bronchitis	Item Code：total IgE Item Name：tIgE Result：>500 Reference range：0--100
1572	Outpatient	2021-12-28 09:00:00	2021-12-28 09:51:41	女	Female	23	Respiratory & Critical Care Clinic	咳嗽	cough	Item Code：total IgE Item Name：tIgE Result：219.91 Reference range：<3years 0-20;3-6years 0-35;6-20years 0-51;>20years 0-100
1573	Outpatient	2020-04-06 08:41:11	2020-04-06 10:10:12	男	Male	60	Respiratory Medicine Clinic	气短	Shortness of breath	Item Code：total IgE Item Name：tIgE Result：19.30 Reference range：0--100
1574	Outpatient	2020-08-14 08:00:00	2020-08-14 08:40:07	女	Female	54	Respiratory Medicine Clinic	支气管炎	bronchitis	Item Code：total IgE Item Name：tIgE Result：53.18 Reference range：0--100
1575	Outpatient	2021-08-31 07:30:17	2021-08-31 08:42:01	男	Male	23	Dermatology Clinic	荨麻疹	Urticaria	Item Code：total IgE Item Name：tIgE Result：101.21 Reference range：<3years 0-20;3-6years 0-35;6-20years 0-51;>20years 0-100
1576	Outpatient	2020-04-07 10:00:00	2020-04-07 12:04:37	女	Female	33	Otorhinolaryngology Clinic	过敏性鼻炎[变应性鼻炎]	Allergic rhinitis [allergic rhinitis]	Item Code：total IgE Item Name：tIgE Result：58.96 Reference range：0--100
1577	Outpatient	2021-12-07 13:08:39	2021-12-07 14:31:00	男	Male	19	Otorhinolaryngology Clinic	过敏性鼻炎[变应性鼻炎]	Allergic rhinitis [allergic rhinitis]	Item Code：total IgE Item Name：tIgE Result：44.88 Reference range：<3years 0-20;3-6years 0-35;6-20years 0-51;>20years 0-100
1578	Outpatient	2020-04-08 08:30:00	2020-04-08 09:06:45	女	Female	26	Hematology Clinic	反应性嗜酸粒细胞增多	Reactive eosinophilia	Item Code：total IgE Item Name：tIgE Result：94.93 Reference range：0--100
1579	Outpatient	2023-06-12 14:00:00	2023-06-12 14:55:53	女	Female	35	Dermatology Clinic	荨麻疹	Urticaria	Item Code：total IgE Item Name：tIgE Result：76.22 Reference range：<3years 0-20;3-6years 0-35;6-20years 0-51;>20years 0-100
1580	Outpatient	2023-09-25 08:30:00	2023-09-25 10:12:41	女	Female	49	Dermatology Clinic	寻常型银屑病	Psoriasis vulgaris	Item Code：total IgE Item Name：tIgE Result：96.36 Reference range：<3years 0-20;3-6years 0-35;6-20years 0-51;>20years 0-100
1581	Outpatient	2020-04-09 10:35:44	2020-04-09 11:20:20	女	Female	50	Dermatology Clinic	荨麻疹	Urticaria	Item Code：total IgE Item Name：tIgE Result：154.69 Reference range：0--100
1582	Outpatient	2022-07-08 08:00:00	2022-07-08 09:02:00	男	Male	41	Respiratory & Critical Care Clinic	急性气管炎	Acute tracheitis	Item Code：total IgE Item Name：tIgE Result：7.40 Reference range：<3years 0-20;3-6years 0-35;6-20years 0-51;>20years 0-100
1583	Outpatient	2020-04-13 09:00:00	2020-04-13 10:04:39	女	Female	25	Otorhinolaryngology Clinic	过敏性鼻炎[变应性鼻炎]	Allergic rhinitis [allergic rhinitis]	Item Code：total IgE Item Name：tIgE Result：29.58 Reference range：0--100
1584	Outpatient	2020-04-13 09:30:00	2020-04-13 11:59:45	女	Female	43	Respiratory Medicine Clinic	支气管炎	bronchitis	Item Code：total IgE Item Name：tIgE Result：97.43 Reference range：0--100
1585	Outpatient	2020-04-13 11:06:26	2020-04-13 12:21:47	女	Female	55	Rheumatology and Immunology Clinic	关节炎	arthritis	Item Code：total IgE Item Name：tIgE Result：>500 Reference range：0--100
1586	Outpatient	2021-10-16 14:13:31	2021-10-16 15:37:29	女	Female	25	Dermatology Clinic	慢性荨麻疹	Chronic urticaria	Item Code：total IgE Item Name：tIgE Result：98.48 Reference range：<3years 0-20;3-6years 0-35;6-20years 0-51;>20years 0-100
1587	Outpatient	2020-04-14 10:05:36	2020-04-14 12:01:31	女	Female	32	Otorhinolaryngology Clinic	过敏性鼻炎[变应性鼻炎]	Allergic rhinitis [allergic rhinitis]	Item Code：total IgE Item Name：tIgE Result：180.04 Reference range：0--100
1588	Outpatient	2020-04-14 10:05:36	2020-04-14 12:01:32	女	Female	32	Otorhinolaryngology Clinic	过敏性鼻炎[变应性鼻炎]	Allergic rhinitis [allergic rhinitis]	Item Code：AHHF Item Name：Artemisia pollen Result：0.13 0 Reference range：negative,Item Code：WTHF Item Name：Walnut pollen Result：0.08 0 Reference range：negative,Item Code：TCHF Item Name：Ragweed pollen Result：0.02 0 Reference range：negative,Item Code：LZHF Item Name：Plantain pollen Result：0.02 0 Reference range：negative,Item Code：GSP Item Name：Dog epithelium Result：6.26 3 Reference range：negative,Ite…
1589	Outpatient	2020-04-14 12:38:27	2020-04-15 09:20:04	女	Female	43	Dermatology Clinic	荨麻疹	Urticaria	Item Code：total IgE Item Name：tIgE Result：65.39 Reference range：0--100
1590	Outpatient	2020-05-30 08:30:00	2020-05-30 09:43:24	女	Female	35	Dermatology Clinic	过敏性皮炎	Allergic dermatitis	Item Code：total IgE Item Name：tIgE Result：34.57 Reference range：0--100
1591	Outpatient	2020-04-18 12:55:59	2020-04-18 14:11:42	男	Male	30	Dermatology Clinic	慢性荨麻疹	Chronic urticaria	Item Code：total IgE Item Name：tIgE Result：78.66 Reference range：0--100
1592	Outpatient	2021-01-08 10:12:51	2021-01-08 11:14:30	女	Female	84	Respiratory & Critical Care Clinic	气短	Shortness of breath	Item Code：total IgE Item Name：tIgE Result：10.64 Reference range：<3years 0-20;3-6years 0-35;6-20years 0-51;>20years 0-100
1593	Outpatient	2022-08-09 10:00:00	2022-08-09 10:43:51	女	Female	31	Dermatology Clinic	过敏性皮炎	Allergic dermatitis	Item Code：total IgE Item Name：tIgE Result：11.94 Reference range：<3years 0-20;3-6years 0-35;6-20years 0-51;>20years 0-100
1594	Outpatient	2020-04-23 12:20:23	2020-04-23 13:22:26	女	Female	32	Emergency	急性荨麻疹	Acute urticaria	Item Code：total IgE Item Name：tIgE Result：113.56 Reference range：0--100
1595	Outpatient	2020-06-05 10:30:00	2020-06-05 11:33:39	男	Male	31	Dermatology Clinic	寻常型银屑病	Psoriasis vulgaris	Item Code：total IgE Item Name：tIgE Result：103.43 Reference range：0--100
1596	Outpatient	2023-06-08 08:10:57	2023-06-08 10:10:35	女	Female	60	Dermatology Clinic	过敏性皮炎	Allergic dermatitis	Item Code：total IgE Item Name：tIgE Result：5.55 Reference range：<3years 0-20;3-6years 0-35;6-20years 0-51;>20years 0-100
1597	Outpatient	2020-08-10 14:47:19	2020-08-11 08:14:15	女	Female	31	Respiratory Medicine Clinic	支气管炎	bronchitis	Item Code：total IgE Item Name：tIgE Result：>500 Reference range：0--100
1598	Outpatient	2020-06-05 08:31:37	2020-06-05 09:07:58	女	Female	49	Respiratory Medicine Clinic	气短	Shortness of breath	Item Code：total IgE Item Name：tIgE Result：29.56 Reference range：0--100
1599	Outpatient	2022-06-07 14:00:00	2022-06-07 14:55:41	男	Male	58	Otorhinolaryngology Clinic	咳嗽变异型哮喘	Cough variant asthma	Item Code：total IgE Item Name：tIgE Result：24.00 Reference range：<3years 0-20;3-6years 0-35;6-20years 0-51;>20years 0-100
1600	Outpatient	2020-05-09 11:27:41	2020-05-09 12:00:33	男	Male	65	Respiratory Medicine Clinic	呼吸道感染	Respiratory tract infection	Item Code：total IgE Item Name：tIgE Result：77.32 Reference range：0--100
1601	Outpatient	2021-05-25 08:00:00	2021-05-25 09:15:14	男	Male	35	Dermatology Clinic	皮疹	rash	Item Code：total IgE Item Name：tIgE Result：150.42 Reference range：<3years 0-20;3-6years 0-35;6-20years 0-51;>20years 0-100
1602	Outpatient	2023-03-01 09:30:00	2023-03-01 11:17:53	女	Female	34	Dermatology Clinic	皮疹	rash	Item Code：total IgE Item Name：tIgE Result：46.01 Reference range：<3years 0-20;3-6years 0-35;6-20years 0-51;>20years 0-100
1603	Outpatient	2022-06-08 09:00:00	2022-06-08 09:40:26	女	Female	25	Dermatology Clinic	多形红斑	Polymorphic red spots	Item Code：total IgE Item Name：tIgE Result：495.68 Reference range：<3years 0-20;3-6years 0-35;6-20years 0-51;>20years 0-100
1604	Outpatient	2020-05-13 09:30:00	2020-05-13 10:08:32	男	Male	41	Dermatology Clinic	皮炎	dermatitis	Item Code：total IgE Item Name：tIgE Result：100.58 Reference range：0--100
1605	Outpatient	2021-12-02 11:00:00	2021-12-02 10:54:53	男	Male	27	Dermatology Clinic	过敏性皮炎	Allergic dermatitis	Item Code：total IgE Item Name：tIgE Result：34.70 Reference range：<3years 0-20;3-6years 0-35;6-20years 0-51;>20years 0-100
1606	Outpatient	2022-06-16 13:00:00	2022-06-16 13:47:13	女	Female	35	Dermatology Clinic	皮疹	rash	Item Code：total IgE Item Name：tIgE Result：487.03 Reference range：<3years 0-20;3-6years 0-35;6-20years 0-51;>20years 0-100
1607	Outpatient	2023-08-04 13:30:00	2023-08-05 07:43:48	男	Male	32	Dermatology Clinic	慢性荨麻疹	Chronic urticaria	Item Code：total IgE Item Name：tIgE Result：102.57 Reference range：<3years 0-20;3-6years 0-35;6-20years 0-51;>20years 0-100
1608	Outpatient	2023-12-12 15:30:00	2023-12-13 07:47:12	女	Female	30	Dermatology Clinic	湿疹	eczema	Item Code：total IgE Item Name：tIgE Result：>500 Reference range：<3years 0-20;3-6years 0-35;6-20years 0-51;>20years 0-100
1609	Outpatient	2020-06-09 08:17:43	2020-06-09 09:02:04	女	Female	33	Respiratory Medicine Clinic	急性气管支气管炎	Acute tracheobronchiolitis	Item Code：total IgE Item Name：tIgE Result：152.03 Reference range：0--100
1610	Outpatient	2020-05-17 13:20:04	2020-05-18 07:45:38	男	Male	25	Emergency Fever Clinic	咳嗽	cough	Item Code：total IgE Item Name：tIgE Result：228.54 Reference range：0--100
1611	Outpatient	2023-12-04 08:30:00	2023-12-04 10:23:56	男	Male	34	Dermatology Clinic	荨麻疹	Urticaria	Item Code：total IgE Item Name：tIgE Result：112.92 Reference range：<3years 0-20;3-6years 0-35;6-20years 0-51;>20years 0-100
1612	Outpatient	2022-07-12 12:03:19	2022-07-12 14:02:32	男	Male	33	Respiratory & Critical Care Clinic	支气管哮喘	Bronchial asthma	Item Code：total IgE Item Name：tIgE Result：283.52 Reference range：<3years 0-20;3-6years 0-35;6-20years 0-51;>20years 0-100
1613	Outpatient	2023-06-10 07:56:41	2023-06-10 09:12:56	男	Male	35	Dermatology Clinic	特应性皮炎(中重度)	Atopic dermatitis (moderate and severe)	Item Code：total IgE Item Name：tIgE Result：>500 Reference range：<3years 0-20;3-6years 0-35;6-20years 0-51;>20years 0-100
1614	Outpatient	2021-08-31 08:01:05	2021-08-31 09:04:47	女	Female	42	Dermatology Clinic	人为性荨麻疹	Artificial urticaria	Item Code：total IgE Item Name：tIgE Result：16.19 Reference range：<3years 0-20;3-6years 0-35;6-20years 0-51;>20years 0-100
1615	Outpatient	2020-05-26 12:23:15	2020-05-26 13:56:05	女	Female	30	Otorhinolaryngology Clinic	过敏性鼻炎[变应性鼻炎]	Allergic rhinitis [allergic rhinitis]	Item Code：total IgE Item Name：tIgE Result：54.00 Reference range：0--100
1616	Outpatient	2023-06-05 08:30:00	2023-06-05 11:23:24	男	Male	25	Dermatology Clinic	过敏性皮炎	Allergic dermatitis	Item Code：total IgE Item Name：tIgE Result：218.98 Reference range：<3years 0-20;3-6years 0-35;6-20years 0-51;>20years 0-100
1617	Outpatient	2022-03-21 13:00:00	2022-03-21 13:37:35	男	Male	48	Respiratory & Critical Care Clinic	咳嗽	cough	Item Code：total IgE Item Name：tIgE Result：172.54 Reference range：<3years 0-20;3-6years 0-35;6-20years 0-51;>20years 0-100
1618	Outpatient	2020-05-27 13:35:16	2020-05-27 14:00:27	女	Female	44	Dermatology Clinic	慢性荨麻疹	Chronic urticaria	Item Code：total IgE Item Name：tIgE Result：495.43 Reference range：0--100
1619	Outpatient	2021-04-07 14:00:00	2021-04-07 14:45:41	男	Male	41	Dermatology Clinic	慢性荨麻疹	Chronic urticaria	Item Code：total IgE Item Name：tIgE Result：58.59 Reference range：<3years 0-20;3-6years 0-35;6-20years 0-51;>20years 0-100
1620	Outpatient	2022-01-18 14:05:13	2022-01-19 08:19:08	男	Male	68	Rheumatology and Immunology Clinic	关节痛	Joint pain	Item Code：total IgE Item Name：tIgE Result：74.47 Reference range：<3years 0-20;3-6years 0-35;6-20years 0-51;>20years 0-100
1621	Outpatient	2023-07-10 10:00:00	2023-07-10 12:16:17	男	Male	46	Dermatology Clinic	慢性荨麻疹	Chronic urticaria	Item Code：total IgE Item Name：tIgE Result：522.5 Reference range：<3years 0-20;3-6years 0-35;6-20years 0-51;>20years 0-100
1622	Outpatient	2021-03-30 09:31:29	2021-03-30 09:50:45	女	Female	60	Respiratory & Critical Care Clinic	气短	Shortness of breath	Item Code：total IgE Item Name：tIgE Result：33.97 Reference range：<3years 0-20;3-6years 0-35;6-20years 0-51;>20years 0-100
1623	Outpatient	2020-06-05 08:32:25	2020-06-05 09:24:06	女	Female	54	Respiratory Medicine Clinic	咳嗽	cough	Item Code：total IgE Item Name：tIgE Result：550.4 Reference range：0--100
1624	Outpatient	2020-06-05 10:10:17	2020-06-05 11:07:10	男	Male	24	Dermatology Clinic	荨麻疹	Urticaria	Item Code：total IgE Item Name：tIgE Result：522.5 Reference range：0--100
1625	Outpatient	2023-07-02 15:00:00	2023-07-03 09:12:50	女	Female	29	Respiratory & Critical Care Clinic	支气管哮喘	Bronchial asthma	Item Code：total IgE Item Name：tIgE Result：447.27 Reference range：<3years 0-20;3-6years 0-35;6-20years 0-51;>20years 0-100
1626	Outpatient	2023-12-03 08:00:00	2023-12-03 09:12:39	男	Male	30	Dermatology Clinic	湿疹样皮炎	Eczema-like dermatitis	Item Code：total IgE Item Name：tIgE Result：>500 Reference range：<3years 0-20;3-6years 0-35;6-20years 0-51;>20years 0-100
1627	Outpatient	2021-12-08 09:26:37	2021-12-08 10:01:58	男	Male	47	Respiratory & Critical Care Clinic	支气管炎	bronchitis	Item Code：total IgE Item Name：tIgE Result：104.17 Reference range：<3years 0-20;3-6years 0-35;6-20years 0-51;>20years 0-100
1628	Outpatient	2020-09-17 09:30:00	2020-09-17 10:26:40	女	Female	53	Dermatology Clinic	蜂窝织炎	cellulitis	Item Code：total IgE Item Name：tIgE Result：82.02 Reference range：<3years 0-20;3-6years 0-35;6-20years 0-51;>20years 0-100
1629	Outpatient	2021-02-20 07:37:52	2021-02-20 08:32:45	男	Male	38	Dermatology Clinic	局限性神经性皮炎	Localized neurodermatitis	Item Code：total IgE Item Name：tIgE Result：103.75 Reference range：<3years 0-20;3-6years 0-35;6-20years 0-51;>20years 0-100
1630	Outpatient	2022-04-19 09:00:00	2022-04-19 10:37:12	女	Female	62	Respiratory & Critical Care Clinic	呼吸道感染	Respiratory tract infection	Item Code：total IgE Item Name：tIgE Result：43.69 Reference range：<3years 0-20;3-6years 0-35;6-20years 0-51;>20years 0-100
1631	Outpatient	2020-06-12 09:30:00	2020-06-12 10:27:06	女	Female	27	Otorhinolaryngology Clinic	慢性咽喉炎	Chronic pharyngitis	Item Code：total IgE Item Name：tIgE Result：49.86 Reference range：0--100
1632	Outpatient	2020-06-12 10:46:30	2020-06-12 11:04:19	女	Female	41	Respiratory Medicine Clinic	咳嗽	cough	Item Code：total IgE Item Name：tIgE Result：32.53 Reference range：0--100
1633	Outpatient	2023-04-11 14:00:00	2023-04-11 14:28:44	女	Female	32	Dermatology Clinic	接触性皮炎	Contact dermatitis	Item Code：total IgE Item Name：tIgE Result：6.69 Reference range：<3years 0-20;3-6years 0-35;6-20years 0-51;>20years 0-100
1634	Outpatient	2020-06-19 13:00:00	2020-06-19 13:45:20	男	Male	21	Dermatology Clinic	过敏性皮炎	Allergic dermatitis	Item Code：total IgE Item Name：tIgE Result：99.13 Reference range：0--100
1635	Outpatient	2023-08-22 09:23:16	2023-08-22 11:13:15	女	Female	19	Dermatology Clinic	过敏性皮炎	Allergic dermatitis	Item Code：total IgE Item Name：tIgE Result：22.82 Reference range：<3years 0-20;3-6years 0-35;6-20years 0-51;>20years 0-100
1636	Outpatient	2022-04-22 09:28:10	2022-04-22 10:17:15	男	Male	48	Respiratory & Critical Care Clinic	喘息	respite	Item Code：total IgE Item Name：tIgE Result：169.79 Reference range：<3years 0-20;3-6years 0-35;6-20years 0-51;>20years 0-100
1637	Outpatient	2022-10-28 14:00:00	2022-10-28 14:49:42	女	Female	50	Dermatology Clinic	特应性皮炎(中重度)	Atopic dermatitis (moderate and severe)	Item Code：total IgE Item Name：tIgE Result：76.31 Reference range：<3years 0-20;3-6years 0-35;6-20years 0-51;>20years 0-100
1638	Outpatient	2023-05-20 08:30:00	2023-05-20 11:18:51	男	Male	41	Respiratory & Critical Care Clinic	咳嗽,咳嗽	Cough, cough	Item Code：total IgE Item Name：tIgE Result：35.84 Reference range：<3years 0-20;3-6years 0-35;6-20years 0-51;>20years 0-100
1639	Outpatient	2021-05-29 08:00:00	2021-06-03 08:40:32	女	Female	35	Respiratory & Critical Care Clinic	咳嗽	cough	Item Code：total IgE Item Name：tIgE Result：11.69 Reference range：<3years 0-20;3-6years 0-35;6-20years 0-51;>20years 0-100
1640	Outpatient	2021-08-14 08:30:00	2021-08-14 09:01:03	女	Female	21	Dermatology Clinic	慢性荨麻疹	Chronic urticaria	Item Code：total IgE Item Name：tIgE Result：522.5 Reference range：<3years 0-20;3-6years 0-35;6-20years 0-51;>20years 0-100
1641	Outpatient	2023-05-31 08:30:00	2023-05-31 11:46:26	女	Female	41	Dermatology Clinic	特应性皮炎	Atopic dermatitis	Item Code：total IgE Item Name：tIgE Result：48.07 Reference range：<3years 0-20;3-6years 0-35;6-20years 0-51;>20years 0-100
1642	Outpatient	2023-10-09 09:13:29	2023-10-09 11:18:12	男	Male	50	Respiratory & Critical Care Clinic	呼吸困难	Difficulty in breathing	Item Code：total IgE Item Name：tIgE Result：5.74 Reference range：<3years 0-20;3-6years 0-35;6-20years 0-51;>20years 0-100
1643	Outpatient	2023-07-13 15:30:00	2023-07-17 07:45:54	女	Female	35	Dermatology Clinic	过敏性皮炎	Allergic dermatitis	Item Code：total IgE Item Name：tIgE Result：199.52 Reference range：<3years 0-20;3-6years 0-35;6-20years 0-51;>20years 0-100
1644	Outpatient	2021-11-09 09:25:08	2021-11-09 09:47:31	男	Male	35	Dermatology Clinic	慢性荨麻疹	Chronic urticaria	Item Code：total IgE Item Name：tIgE Result：24.59 Reference range：<3years 0-20;3-6years 0-35;6-20years 0-51;>20years 0-100
1645	Outpatient	2023-10-31 10:30:00	2023-11-01 09:11:42	男	Male	29	Respiratory & Critical Care Clinic	呼吸困难	Difficulty in breathing	Item Code：total IgE Item Name：tIgE Result：28.52 Reference range：<3years 0-20;3-6years 0-35;6-20years 0-51;>20years 0-100
1646	Outpatient	2020-11-17 10:00:00	2020-11-17 10:41:20	女	Female	33	Respiratory & Critical Care Clinic	咳嗽	cough	Item Code：total IgE Item Name：tIgE Result：301.32 Reference range：<3years 0-20;3-6years 0-35;6-20years 0-51;>20years 0-100
1647	Outpatient	2021-04-06 10:30:00	2021-04-06 11:17:56	女	Female	31	Respiratory & Critical Care Clinic	咳嗽	cough	Item Code：total IgE Item Name：tIgE Result：69.98 Reference range：<3years 0-20;3-6years 0-35;6-20years 0-51;>20years 0-100
1648	Outpatient	2022-06-06 08:30:00	2022-06-06 08:59:03	女	Female	41	Respiratory & Critical Care Clinic	支气管炎	bronchitis	Item Code：MM Item Name：Cat hair Result：0.17 0 Reference range：<0.35,Item Code：WTHF Item Name：Walnut pollen Result：0.26 0 Reference range：<0.35,Item Code：GSP Item Name：Dog epithelium Result：0.52 1 Reference range：<0.35,Item Code：AHHF Item Name：Artemisia pollen Result：0.25 0 Reference range：<0.35,Item Code：MJ_MY Item Name：Mold Result：0.36 1 Reference range：<0.35,Item Code：LZHF Item Name：Plantain po…
1649	Outpatient	2020-06-24 09:00:00	2020-06-24 09:43:18	女	Female	50	Dermatology Clinic	过敏性皮炎	Allergic dermatitis	Item Code：total IgE Item Name：tIgE Result：25.89 Reference range：0--100
1650	Outpatient	2021-09-08 08:27:49	2021-09-08 09:00:11	男	Male	49	Dermatology Clinic	荨麻疹	Urticaria	Item Code：XHS Item Name：Tomato Result：0.12 0 Reference range：<0.35,Item Code：JD Item Name：Egg Result：0.19 0 Reference range：<0.35,Item Code：XM Item Name：Wheat Result：0.06 0 Reference range：<0.35,Item Code：yu Item Name：Fish Result：0.12 0 Reference range：<0.35,Item Code：jg Item Name：Nut Result：0.33 0 Reference range：<0.35,Item Code：hs Item Name：Peanut Result：0.31 0 Reference range：<0.35,Item Code：D…
1651	Outpatient	2021-09-08 08:27:49	2021-09-08 09:00:12	男	Male	49	Dermatology Clinic	荨麻疹	Urticaria	Item Code：total IgE Item Name：tIgE Result：113.12 Reference range：<3years 0-20;3-6years 0-35;6-20years 0-51;>20years 0-100
1652	Outpatient	2020-08-25 09:00:00	2020-08-25 09:48:28	女	Female	25	Dermatology Clinic	荨麻疹	Urticaria	Item Code：total IgE Item Name：tIgE Result：99.56 Reference range：0--100
1653	Outpatient	2020-07-06 08:00:00	2020-07-06 08:23:04	女	Female	38	Respiratory Medicine Clinic	支气管炎	bronchitis	Item Code：total IgE Item Name：tIgE Result：55.56 Reference range：0--100
1654	Outpatient	2022-01-04 08:09:14	2022-01-04 08:52:33	男	Male	30	Respiratory & Critical Care Clinic	呼吸道感染	Respiratory tract infection	Item Code：total IgE Item Name：tIgE Result：18.50 Reference range：<3years 0-20;3-6years 0-35;6-20years 0-51;>20years 0-100
1655	Outpatient	2021-11-02 10:00:00	2021-11-02 11:31:39	男	Male	24	Dermatology Clinic	湿疹样皮炎	Eczema-like dermatitis	Item Code：total IgE Item Name：tIgE Result：>500 Reference range：<3years 0-20;3-6years 0-35;6-20years 0-51;>20years 0-100
1656	Outpatient	2021-10-04 10:00:00	2021-10-04 11:12:56	女	Female	58	Respiratory & Critical Care Clinic	支气管哮喘	Bronchial asthma	Item Code：total IgE Item Name：tIgE Result：169.92 Reference range：<3years 0-20;3-6years 0-35;6-20years 0-51;>20years 0-100
1657	Outpatient	2020-08-04 10:00:00	2020-08-04 10:39:33	女	Female	24	Dermatology Clinic	慢性荨麻疹	Chronic urticaria	Item Code：total IgE Item Name：tIgE Result：239.03 Reference range：0--100
1658	Outpatient	2020-11-23 09:00:00	2020-11-23 10:39:16	男	Male	23	Respiratory & Critical Care Clinic	支气管炎	bronchitis	Item Code：total IgE Item Name：tIgE Result：232.29 Reference range：<3years 0-20;3-6years 0-35;6-20years 0-51;>20years 0-100
1659	Outpatient	2020-06-30 09:00:00	2020-06-30 10:06:06	男	Male	22	Respiratory Medicine Clinic	上呼吸道感染	Upper respiratory tract infection	Item Code：total IgE Item Name：tIgE Result：331.88 Reference range：0--100
1660	Outpatient	2023-06-22 08:00:00	2023-06-27 14:16:00	女	Female	46	Dermatology Clinic	过敏性皮炎	Allergic dermatitis	Item Code：total IgE Item Name：tIgE Result：11.60 Reference range：<3years 0-20;3-6years 0-35;6-20years 0-51;>20years 0-100
1661	Outpatient	2021-04-06 09:30:00	2021-04-06 10:17:08	女	Female	38	Respiratory & Critical Care Clinic	支气管哮喘	Bronchial asthma	Item Code：total IgE Item Name：tIgE Result：208.60 Reference range：<3years 0-20;3-6years 0-35;6-20years 0-51;>20years 0-100
1662	Outpatient	2020-07-02 12:33:50	2020-07-02 13:52:20	男	Male	60	Dermatology Clinic	湿疹	eczema	Item Code：total IgE Item Name：tIgE Result：105.35 Reference range：0--100
1663	Outpatient	2020-07-03 08:30:47	2020-07-03 09:26:26	女	Female	54	Respiratory Medicine Clinic	支气管哮喘	Bronchial asthma	Item Code：total IgE Item Name：tIgE Result：44.42 Reference range：0--100
1664	Outpatient	2020-07-04 08:13:39	2020-07-04 08:45:38	男	Male	49	Dermatology Clinic	慢性荨麻疹	Chronic urticaria	Item Code：total IgE Item Name：tIgE Result：213.23 Reference range：0--100
1665	Outpatient	2020-07-04 11:05:52	2020-07-04 11:31:23	女	Female	45	Dermatology Clinic	过敏性皮炎	Allergic dermatitis	Item Code：total IgE Item Name：tIgE Result：75.27 Reference range：0--100
1666	Outpatient	2023-03-27 10:00:00	2023-03-27 11:32:39	女	Female	28	Respiratory & Critical Care Clinic	支气管哮喘	Bronchial asthma	Item Code：total IgE Item Name：tIgE Result：521.07 Reference range：<3years 0-20;3-6years 0-35;6-20years 0-51;>20years 0-100
1667	Outpatient	2020-08-26 09:30:00	2020-08-26 10:08:51	男	Male	28	Respiratory Medicine Clinic	咳嗽	cough	Item Code：total IgE Item Name：tIgE Result：172.84 Reference range：0--100
1668	Outpatient	2022-06-06	2022-06-07 10:26:08	女	Female	40	Otorhinolaryngology Clinic	慢性咽喉炎	Chronic pharyngitis	Item Code：total IgE Item Name：tIgE Result：90.10 Reference range：<3years 0-20;3-6years 0-35;6-20years 0-51;>20years 0-100
1669	Outpatient	2023-03-16 08:00:00	2023-03-16 10:11:16	男	Male	22	Dermatology Clinic	过敏性皮炎,湿疹样皮炎	Allergic dermatitis, eczema-like dermatitis	Item Code：total IgE Item Name：tIgE Result：5.51 Reference range：<3years 0-20;3-6years 0-35;6-20years 0-51;>20years 0-100
1670	Outpatient	2022-07-03 10:00:00	2022-07-03 11:06:28	男	Male	34	Dermatology Clinic	荨麻疹	Urticaria	Item Code：total IgE Item Name：tIgE Result：522.5 Reference range：<3years 0-20;3-6years 0-35;6-20years 0-51;>20years 0-100
1671	Outpatient	2020-07-09 08:27:35	2020-07-09 09:02:59	男	Male	19	Dermatology Clinic	皮疹	rash	Item Code：total IgE Item Name：tIgE Result：108.35 Reference range：0--51
1672	Outpatient	2023-06-03 12:59:02	2023-06-03 14:12:11	女	Female	37	Dermatology Clinic	慢性荨麻疹	Chronic urticaria	Item Code：total IgE Item Name：tIgE Result：89.28 Reference range：<3years 0-20;3-6years 0-35;6-20years 0-51;>20years 0-100
1673	Outpatient	2020-07-14 08:00:00	2020-07-14 08:42:07	女	Female	28	Dermatology Clinic	荨麻疹	Urticaria	Item Code：total IgE Item Name：tIgE Result：59.23 Reference range：0--100
1674	Outpatient	2020-07-13 09:30:00	2020-07-13 10:31:26	女	Female	20	Dermatology Clinic	荨麻疹	Urticaria	Item Code：total IgE Item Name：tIgE Result：103.65 Reference range：0--51
1675	Outpatient	2020-07-13 13:00:00	2020-07-13 13:48:13	女	Female	26	Dermatology Clinic	荨麻疹	Urticaria	Item Code：total IgE Item Name：tIgE Result：103.08 Reference range：0--100
1676	Outpatient	2022-09-16 14:30:00	2022-09-16 15:30:13	女	Female	28	Dermatology Clinic	湿疹	eczema	Item Code：total IgE Item Name：tIgE Result：176.15 Reference range：<3years 0-20;3-6years 0-35;6-20years 0-51;>20years 0-100
1677	Outpatient	2023-12-17 09:00:00	2023-12-17 10:13:29	女	Female	53	Dermatology Clinic	过敏性皮炎	Allergic dermatitis	Item Code：total IgE Item Name：tIgE Result：36.56 Reference range：<3years 0-20;3-6years 0-35;6-20years 0-51;>20years 0-100
1678	Outpatient	2020-08-10 09:21:45	2020-08-10 10:15:54	男	Male	21	Dermatology Clinic	荨麻疹	Urticaria	Item Code：total IgE Item Name：tIgE Result：499.57 Reference range：0--100
1679	Outpatient	2020-07-20 09:00:00	2020-07-20 09:38:50	女	Female	24	Respiratory Medicine Clinic	气短	Shortness of breath	Item Code：total IgE Item Name：tIgE Result：104.79 Reference range：0--100
1680	Outpatient	2021-10-29 08:30:00	2021-10-29 08:32:05	男	Male	53	Dermatology Clinic	荨麻疹	Urticaria	Item Code：total IgE Item Name：tIgE Result：79.85 Reference range：<3years 0-20;3-6years 0-35;6-20years 0-51;>20years 0-100
1681	Outpatient	2020-07-22 13:21:34	2020-07-22 13:44:12	女	Female	38	Dermatology Clinic	荨麻疹	Urticaria	Item Code：total IgE Item Name：tIgE Result：39.41 Reference range：0--100
1682	Outpatient	2023-12-02 13:30:00	2023-12-03 07:58:52	女	Female	24	Dermatology Clinic	湿疹	eczema	Item Code：total IgE Item Name：tIgE Result：31.00 Reference range：<3years 0-20;3-6years 0-35;6-20years 0-51;>20years 0-100
1683	Outpatient	2022-06-02 15:00:00	2022-06-02 14:32:10	女	Female	34	Respiratory & Critical Care Clinic	气短	Shortness of breath	Item Code：total IgE Item Name：tIgE Result：222.40 Reference range：<3years 0-20;3-6years 0-35;6-20years 0-51;>20years 0-100
1684	Outpatient	2020-08-08 10:48:57	2020-08-08 11:04:28	女	Female	31	Dermatology Clinic	慢性荨麻疹	Chronic urticaria	Item Code：total IgE Item Name：tIgE Result：248.40 Reference range：0--100
1685	Outpatient	2020-12-23 10:00:00	2020-12-23 10:25:03	男	Male	31	Rheumatology and Immunology Clinic	关节痛	Joint pain	Item Code：MJ_MY Item Name：Mold Result：0.24 0 Reference range：<0.35,Item Code：YSHF Item Name：Elm pollen Result：0.25 0 Reference range：<0.35,Item Code：WTHF Item Name：Walnut pollen Result：0.35 1 Reference range：<0.35,Item Code：LZHF Item Name：Plantain pollen Result：0.12 0 Reference range：<0.35,Item Code：MM Item Name：Cat hair Result：0.08 0 Reference range：<0.35,Item Code：zl Item Name：Cockroach Result：…
[truncated: 7,292 more rows]
